# Supplementary material for: RUNX1 and RUNX3 protect against YAP-mediated EMT, stem-ness and shorter survival outcomes in breast cancer
Source: Oncotarget. 2018 Feb 6;9(18):14175–92. doi: 10.18632/oncotarget.24419 (PMC5865662; doi:10.18632/oncotarget.24419)
Supplement: Supplementary file 2 [file oncotarget-09-14175-s002.xlsx]

## Sheet: YAP signature
Gene	YAP/Contr
OLR1	7.10853
ANKRD1	6.6629
TNNT2	5.78556
GJA5	5.24109
MAMDC2	5.18027
SRGN	5.17424
PSG5	5.06305
PSG4	5.05179
WDR69	5.02872
MFAP5	4.8914
DAB2	4.61854
PSG7	4.51041
LHFP	4.3848
FN1	4.3685
FYN	4.27909
LIFR	4.23918
PLCB4	4.1196
SULF1	4.1149
FBN1	4.05019
ATP6V0A4	4.00851
CAPN6	3.91154
FSTL1	3.87743
ADAMTS1	3.76526
SLC44A2	3.74873
PROS1	3.70654
NAV3	3.6833
PAPSS2	3.68266
SLIT2	3.67658
CCDC80	3.59919
ABCA8	3.59393
PAPPA	3.52767
HEG1	3.41619
CYP4F11	3.35807
DNAH11	3.31133
NEXN	3.23166
COL12A1	3.22248
CLIC5	3.20069
TMEM2	3.1936
TGFB2	3.15935
TGM2	2.89699
ITGB2	2.89234
DAPK1	2.8908
ADAMTS12	2.82508
PLAC8	2.81438
TRAM2	2.5122
FBLN5	2.80831
IGFBP3	2.31303
CDH2	2.30488
THBS1	2.16724
NPPB	2.04186
SPRR1B	-2.03493
FXYD3	-2.10948
SLITRK6	-2.21417
SULF2	-2.24347
S100A14	-2.26732
SERPINB13	-2.33778
FYB	-2.49792
FAT2	-2.51131
KRT15	-2.76551
S100A8	-2.76853
TP63	-2.98494
CLCA2	-2.99032
