# Supplementary material for: RUNX1 and RUNX3 protect against YAP-mediated EMT, stem-ness and shorter survival outcomes in breast cancer
Source: Oncotarget. 2018 Feb 6;9(18):14175–92. doi: 10.18632/oncotarget.24419 (PMC5865662; doi:10.18632/oncotarget.24419)
Supplement: Supplementary file 3 [file oncotarget-09-14175-s003.xlsx]

## Sheet: Sheet1
p < 0.05
consistent across replicates
mean fold change > 1
Rx1Rx3_vs_MSCV.FC and YapSS.WW+Rx1Rx3_vs_MSCV.FC difference < 1
Gene	Direction		Term	P-value	Adjusted P-value	Combined Score	Genes	Category
ACRV1	Dn		GTP binding	0.00603867	0.15036	11.2818	RAB26;DIRAS2;NMUR2	GO_MolecularFunction_2017b
ACTG1P17	Dn		neuromedin U binding	0.00173182	0.15036	11.2184	NMUR2;SSTR5	GO_MolecularFunction_2017b
ADAD1	Dn		carnosine metabolic process	0.0373113	0.427517	11.0073	MIF	GO_BiologicalProcess_2017b
ANKRD31	Dn		collagen biosynthetic process	0.030631	0.427517	10.5498	TNXB	GO_BiologicalProcess_2017b
APOF	Up		amacrine cell differentiation	0.0230831	0.427517	10.4302	FOXN4;LMX1B	GO_BiologicalProcess_2017b
ARAP1	Dn		L-ascorbic acid metabolic process	0.0272737	0.427517	10.2229	MIF	GO_BiologicalProcess_2017b
CCDC114	Dn		cellular response to corticosterone stimulus	0.0373113	0.427517	10.0178	SSTR5	GO_BiologicalProcess_2017b
CEL	Dn		cellular response to cortisone stimulus	0.0339768	0.427517	10.0127	SSTR5	GO_BiologicalProcess_2017b
COL17A1	Dn		negative regulation of macrophage activation	0.0339768	0.427517	9.97248	MIF	GO_BiologicalProcess_2017b
DFNB31	Dn		arachidonic acid secretion	0.0272737	0.427517	9.92636	NMUR2	GO_BiologicalProcess_2017b
DIRAS2	Dn		cellular response to dexamethasone stimulus	0.0406344	0.427517	9.57576	SSTR5	GO_BiologicalProcess_2017b
DNALI1	Dn		chondroitin sulfate proteoglycan biosynthetic process, polysaccharide chain biosynthetic process	0.030631	0.427517	9.47245	PXYLP1	GO_BiologicalProcess_2017b
ELF1	Dn		ventral spinal cord interneuron specification	0.0272737	0.427517	9.29033	FOXN4	GO_BiologicalProcess_2017b
ELOVL3	Dn		lens fiber cell development	0.023905	0.427517	9.22437	MAF	GO_BiologicalProcess_2017b
FAM173B	Dn		bone resorption	0.0272737	0.427517	9.16154	RAB3D	GO_BiologicalProcess_2017b
FBLIM1	Up		mitochondrial tRNA 3'-end processing	0.030631	0.427517	9.03546	SSB	GO_BiologicalProcess_2017b
FGD2	Dn		ventral spinal cord interneuron fate commitment	0.0373113	0.427517	8.96158	FOXN4	GO_BiologicalProcess_2017b
FOXN4	Dn		positive regulation of megakaryocyte differentiation	0.0406344	0.427517	8.9093	HOXA5	GO_BiologicalProcess_2017b
GABRR1	Dn		regulated exocytosis	0.0439462	0.427517	8.83792	RAB26	GO_BiologicalProcess_2017b
GOLGA8J	Dn		elastic fiber assembly	0.0373113	0.427517	8.69555	TNXB	GO_BiologicalProcess_2017b
H2BFM	Dn		nuclear histone mRNA catabolic process	0.0373113	0.427517	8.69545	SSB	GO_BiologicalProcess_2017b
HMGN2P6	Dn		positive regulation of cellular component movement	0.030631	0.427517	8.69001	ARAP1	GO_BiologicalProcess_2017b
HOXA5	Dn		negative regulation of systemic acquired resistance	0.030631	0.427517	8.65882	TRAFD1	GO_BiologicalProcess_2017b
ILF3-AS1	Dn		contractile vacuole discharge	0.0439462	0.427517	8.65513	RAB26	GO_BiologicalProcess_2017b
LHFPL3	Up		inositol biosynthetic process	0.0205248	0.427517	8.62749	SLC5A3	GO_BiologicalProcess_2017b
LINC00969	Dn		positive regulation of TRAIL receptor biosynthetic process	0.023905	0.427517	8.56923	HOXA5	GO_BiologicalProcess_2017b
LMX1B	Dn		dorsal/ventral pattern formation, imaginal disc	0.0406344	0.427517	8.50419	LMX1B	GO_BiologicalProcess_2017b
LOC100130331	Dn		negative regulation of innate immunity memory response	0.030631	0.427517	8.49651	TRAFD1	GO_BiologicalProcess_2017b
LOC440313	Dn		determination of dorsal/ventral asymmetry	0.0406344	0.427517	8.49519	LMX1B	GO_BiologicalProcess_2017b
LOC441081	Up		dorsal/ventral pattern formation	0.0406344	0.427517	8.46378	LMX1B	GO_BiologicalProcess_2017b
LRRC18	Dn		negative regulation of antifungal innate immune response	0.0339768	0.427517	8.46182	TRAFD1	GO_BiologicalProcess_2017b
LRTM1	Up		icosanoid metabolic process	0.030631	0.427517	8.34534	MIF	GO_BiologicalProcess_2017b
LYPD1	Dn		negative regulation of melanization defense response	0.0339768	0.427517	8.34253	TRAFD1	GO_BiologicalProcess_2017b
MAF	Dn		dorsal/ventral neural tube patterning	0.0439462	0.427517	8.33572	LMX1B	GO_BiologicalProcess_2017b
MIF	Dn		determination of ventral identity	0.0406344	0.427517	8.15804	LMX1B	GO_BiologicalProcess_2017b
MIR1-1HG	Dn		positive regulation of macrophage activation	0.0439462	0.427517	8.14333	MIF	GO_BiologicalProcess_2017b
MIR147A	Dn		hemidesmosome assembly	0.0373113	0.427517	8.13692	COL17A1	GO_BiologicalProcess_2017b
MRPL49	Dn		regulation of hindgut contraction	0.030631	0.427517	8.06436	NMUR2	GO_BiologicalProcess_2017b
NDUFB11	Dn		cellular response to cortisol stimulus	0.0439462	0.427517	7.98374	SSTR5	GO_BiologicalProcess_2017b
NMUR2	Dn		alignment of 3' and 5' splice sites of mRNA	0.0472467	0.427517	7.97039	SRSF12	GO_BiologicalProcess_2017b
OBP2A	Dn		negative regulation by organism of innate immune response in other organism involved in symbiotic interaction	0.030631	0.427517	7.96559	TRAFD1	GO_BiologicalProcess_2017b
OR2M7	Dn		glucocorticoid mediated signaling pathway	0.050536	0.427517	7.93194	SSTR5	GO_BiologicalProcess_2017b
OR6C70	Dn		intestinal cholesterol absorption	0.0603369	0.427517	7.91605	CEL	GO_BiologicalProcess_2017b
OR7E128P	Dn		negative regulation of complement activation, alternative pathway	0.0373113	0.427517	7.89414	TRAFD1	GO_BiologicalProcess_2017b
PARM1	Dn		Collagen biosynthesis and modifying enzymes_Homo sapiens_R-HSA-1650814	0.0200088	0.228324	7.87474	COL17A1;TLL1	Reactome_2016
PHF5A	Up		forebrain dorsal/ventral pattern formation	0.050536	0.427517	7.76186	LMX1B	GO_BiologicalProcess_2017b
PLPP7	Dn		negative regulation of age-related resistance	0.030631	0.427517	7.7432	TRAFD1	GO_BiologicalProcess_2017b
PXYLP1	Up		regulation of gastro-intestinal system smooth muscle contraction	0.030631	0.427517	7.72543	NMUR2	GO_BiologicalProcess_2017b
RAB26	Dn		regulation of microtubule-based movement	0.0406344	0.427517	7.71209	ARAP1	GO_BiologicalProcess_2017b
RAB3D	Dn		production of siRNA involved in RNA interference	0.030631	0.427517	7.68874	TSNAX	GO_BiologicalProcess_2017b
RIN2	Dn		conversion of ds siRNA to ss siRNA involved in RNA interference	0.023905	0.427517	7.67663	TSNAX	GO_BiologicalProcess_2017b
RNASE1	Dn		negative regulation of integrin activation	0.0570811	0.427517	7.65648	FBLIM1	GO_BiologicalProcess_2017b
SH3PXD2A	Dn		inositol catabolic process	0.023905	0.427517	7.60913	SLC5A3	GO_BiologicalProcess_2017b
SLC47A2	Dn		negative regulation of complement activation, lectin pathway	0.0406344	0.427517	7.56639	TRAFD1	GO_BiologicalProcess_2017b
SLC5A3	Dn		regulation of uterine smooth muscle contraction	0.030631	0.427517	7.5328	NMUR2	GO_BiologicalProcess_2017b
SRSF12	Up		negative regulation of defense response to bacterium, incompatible interaction	0.0373113	0.427517	7.46029	TRAFD1	GO_BiologicalProcess_2017b
SSB	Up		modulation by symbiont of host small GTPase mediated signal transduction	0.0732317	0.427517	7.44331	ARAP1;FGD2	GO_BiologicalProcess_2017b
SSTR5	Dn		tRNA 5'-leader removal	0.0570811	0.427517	7.44017	SSB	GO_BiologicalProcess_2017b
SYPL2	Dn		regulation of smooth muscle contraction involved in micturition	0.030631	0.427517	7.42988	NMUR2	GO_BiologicalProcess_2017b
TCERG1L	Dn		tRNA 5'-end processing	0.0373113	0.427517	7.41649	SSB	GO_BiologicalProcess_2017b
TGIF2LX	Dn		endothelial tip cell filopodium assembly	0.0472467	0.427517	7.37528	FGD2	GO_BiologicalProcess_2017b
TLL1	Dn		regulation of small GTPase mediated signal transduction	0.0742152	0.427517	7.35511	ARAP1;FGD2	GO_BiologicalProcess_2017b
TNXB	Dn		production of ta-siRNAs involved in RNA interference	0.023905	0.427517	7.34941	TSNAX	GO_BiologicalProcess_2017b
TRAFD1	Dn		regulation of Ras protein signal transduction	0.0781914	0.427517	7.3083	ARAP1;FGD2	GO_BiologicalProcess_2017b
TSNAX	Dn		negative regulation of small GTPase mediated signal transduction	0.0761949	0.427517	7.29815	ARAP1;FGD2	GO_BiologicalProcess_2017b
TSPAN7	Dn		cellular response to glucocorticoid stimulus	0.0668154	0.427517	7.26046	SSTR5	GO_BiologicalProcess_2017b
TUBG2	Up		calcium ion regulated exocytosis	0.0668154	0.427517	7.25738	RAB26	GO_BiologicalProcess_2017b
WFDC10A	Dn		fatty acid elongation, saturated fatty acid	0.030631	0.427517	7.19231	ELOVL3	GO_BiologicalProcess_2017b
XPNPEP1	Dn		monounsaturated fatty acid catabolic process	0.0406344	0.427517	7.17098	CEL	GO_BiologicalProcess_2017b
			negative regulation of DNA damage response, signal transduction by p53 class mediator resulting in transcription of p21 class mediator	0.0406344	0.427517	7.15492	MIF	GO_BiologicalProcess_2017b
			positive regulation of small GTPase mediated signal transduction	0.0802044	0.427517	7.14639	ARAP1;FGD2	GO_BiologicalProcess_2017b
			negative regulation of smooth muscle contraction	0.0373113	0.427517	7.12219	NMUR2	GO_BiologicalProcess_2017b
			filopodium assembly	0.0472467	0.427517	7.11371	FGD2	GO_BiologicalProcess_2017b
			negative regulation of response to interferon-gamma	0.050536	0.427517	7.09735	TRAFD1	GO_BiologicalProcess_2017b
			exocrine pancreas development	0.0339768	0.427517	7.05991	RAB26	GO_BiologicalProcess_2017b
			spinal cord dorsal/ventral patterning	0.0472467	0.427517	7.059	LMX1B	GO_BiologicalProcess_2017b
			central nervous system neuron differentiation	0.104441	0.431752	7.05282	NMUR2;LMX1B	GO_BiologicalProcess_2017b
			superoxide metabolic process	0.0635817	0.427517	7.04667	SH3PXD2A	GO_BiologicalProcess_2017b
			regulation of axon guidance	0.0570811	0.427517	7.03609	ARAP1	GO_BiologicalProcess_2017b
			dorsal/ventral axis specification	0.0472467	0.427517	7.01905	LMX1B	GO_BiologicalProcess_2017b
			inositol phosphate-mediated signaling	0.0373113	0.427517	7.01538	NMUR2	GO_BiologicalProcess_2017b
			endonucleolytic cleavage involved in tRNA processing	0.050536	0.427517	6.96477	SSB	GO_BiologicalProcess_2017b
			regulation of fever generation by prostaglandin biosynthetic process	0.0406344	0.427517	6.96217	MIF	GO_BiologicalProcess_2017b
			bradykinin catabolic process	0.0635817	0.427517	6.95574	XPNPEP1	GO_BiologicalProcess_2017b
			anaerobic fatty acid catabolic process	0.0406344	0.427517	6.92503	CEL	GO_BiologicalProcess_2017b
			gamma-aminobutyric acid signaling pathway	0.0339768	0.427517	6.92202	GABRR1	GO_BiologicalProcess_2017b
			negative regulation of mRNA cis splicing, via spliceosome	0.0439462	0.427517	6.91135	SRSF12	GO_BiologicalProcess_2017b
			negative regulation of natural killer cell mediated immunity	0.0339768	0.427517	6.89277	TRAFD1	GO_BiologicalProcess_2017b
			butyryl-CoA catabolic process	0.0406344	0.427517	6.85136	CEL	GO_BiologicalProcess_2017b
			tRNA processing	0.0439462	0.427517	6.79693	SSB	GO_BiologicalProcess_2017b
			medium-chain fatty acid catabolic process	0.050536	0.427517	6.72475	CEL	GO_BiologicalProcess_2017b
			negative regulation of plant-type hypersensitive response	0.0668154	0.427517	6.72446	TRAFD1	GO_BiologicalProcess_2017b
			histone mRNA metabolic process	0.050536	0.427517	6.71746	SSB	GO_BiologicalProcess_2017b
			mitochondrial tRNA processing	0.0538141	0.427517	6.64967	SSB	GO_BiologicalProcess_2017b
			inositol phosphorylation	0.0373113	0.427517	6.63605	SLC5A3	GO_BiologicalProcess_2017b
			Lipid digestion, mobilization, and transport_Homo sapiens_R-HSA-73923	0.025015	0.228324	6.5684	APOF;CEL	Reactome_2016
			determination of dorsal identity	0.0538141	0.427517	6.54536	LMX1B	GO_BiologicalProcess_2017b
			regulation of smooth muscle contraction	0.0538141	0.427517	6.52173	NMUR2	GO_BiologicalProcess_2017b
			superoxide anion generation	0.0764506	0.427517	6.50281	SH3PXD2A	GO_BiologicalProcess_2017b
			lipoate catabolic process	0.0406344	0.427517	6.48025	CEL	GO_BiologicalProcess_2017b
			positive regulation of GTPase activity	0.105536	0.431752	6.44225	ARAP1;FGD2	GO_BiologicalProcess_2017b
			Collagen formation_Homo sapiens_R-HSA-1474290	0.03485	0.228324	6.43879	COL17A1;TLL1	Reactome_2016
			positive regulation of transcription by pheromones	0.219934	0.480938	6.43174	ELF1;PHF5A;FOXN4	GO_BiologicalProcess_2017b
			nitrogen catabolite activation of transcription	0.219934	0.480938	6.4286	ELF1;PHF5A;FOXN4	GO_BiologicalProcess_2017b
			positive regulation of transcription from a mobile element promoter	0.219934	0.480938	6.42288	ELF1;PHF5A;FOXN4	GO_BiologicalProcess_2017b
			positive regulation of antisense RNA transcription	0.219934	0.480938	6.42039	ELF1;PHF5A;FOXN4	GO_BiologicalProcess_2017b
			positive regulation of chromatin-mediated maintenance of transcription	0.219934	0.480938	6.41366	ELF1;PHF5A;FOXN4	GO_BiologicalProcess_2017b
			positive regulation of transcription from RNA polymerase V promoter	0.219934	0.480938	6.41194	ELF1;PHF5A;FOXN4	GO_BiologicalProcess_2017b
			positive regulation of mating-type specific transcription, DNA-templated	0.219934	0.480938	6.4072	ELF1;PHF5A;FOXN4	GO_BiologicalProcess_2017b
			positive regulation of transcription during mitotic cell cycle	0.219934	0.480938	6.40517	ELF1;PHF5A;FOXN4	GO_BiologicalProcess_2017b
			midbrain dopaminergic neuron differentiation	0.0700381	0.427517	6.39909	LMX1B	GO_BiologicalProcess_2017b
			positive regulation of transcription from mitochondrial promoter	0.219934	0.480938	6.39635	ELF1;PHF5A;FOXN4	GO_BiologicalProcess_2017b
			protein localization to cytoplasmic stress granule	0.0603369	0.427517	6.38527	SSB	GO_BiologicalProcess_2017b
			interleukin-17 receptor binding	0.023905	0.15036	6.37752	MIF	GO_MolecularFunction_2017b
			positive regulation of DNA-templated transcription, termination	0.22265	0.482822	6.36323	ELF1;PHF5A;FOXN4	GO_BiologicalProcess_2017b
			cytoplasmic microtubule	0.0545256	0.54546	6.35998	RAB3D;TUBG2	GO_CellularComponent_2017b
			carbon catabolite activation of transcription	0.220839	0.480938	6.35731	ELF1;PHF5A;FOXN4	GO_BiologicalProcess_2017b
			calcineurin-NFAT signaling cascade	0.0472467	0.427517	6.35589	NMUR2	GO_BiologicalProcess_2017b
			negative regulation of erythrocyte differentiation	0.0668154	0.427517	6.32143	HOXA5	GO_BiologicalProcess_2017b
			sensory perception of smell	0.101174	0.431752	6.31836	OBP2A;OR2M7	GO_BiologicalProcess_2017b
			positive regulation of receptor biosynthetic process	0.0472467	0.427517	6.26001	HOXA5	GO_BiologicalProcess_2017b
			positive regulation of transcription from RNA polymerase III promoter	0.234496	0.491191	6.23886	ELF1;PHF5A;FOXN4	GO_BiologicalProcess_2017b
			tRNA 3'-end processing	0.0472467	0.427517	6.22308	SSB	GO_BiologicalProcess_2017b
			regulation of exosomal secretion	0.0570811	0.427517	6.2166	RAB26	GO_BiologicalProcess_2017b
			regulation of regulated secretory pathway	0.0570811	0.427517	6.19422	RAB26	GO_BiologicalProcess_2017b
			negative regulation of DNA damage response, signal transduction by p53 class mediator	0.0538141	0.427517	6.19373	MIF	GO_BiologicalProcess_2017b
			positive regulation of transcription from RNA polymerase I promoter	0.231751	0.491062	6.19306	ELF1;PHF5A;FOXN4	GO_BiologicalProcess_2017b
			positive regulation of transcription involved in exit from mitosis	0.230838	0.490452	6.17836	ELF1;PHF5A;FOXN4	GO_BiologicalProcess_2017b
			positive regulation of DNA-templated transcription, initiation	0.241844	0.494012	6.16871	ELF1;PHF5A;FOXN4	GO_BiologicalProcess_2017b
			positive regulation of transcription involved in G1/S transition of mitotic cell cycle	0.236329	0.491191	6.16249	ELF1;PHF5A;FOXN4	GO_BiologicalProcess_2017b
			cell-substrate junction assembly	0.0439462	0.427517	6.16163	FBLIM1	GO_BiologicalProcess_2017b
			regulation of constitutive secretory pathway	0.0570811	0.427517	6.15763	RAB26	GO_BiologicalProcess_2017b
			positive regulation of DNA-templated transcription, elongation	0.237246	0.491191	6.10355	ELF1;PHF5A;FOXN4	GO_BiologicalProcess_2017b
			Cell junction organization_Homo sapiens_R-HSA-446728	0.0356018	0.228324	6.08817	COL17A1;FBLIM1	Reactome_2016
			positive regulation of transcription by transcription factor localization	0.239083	0.491191	6.0873	ELF1;PHF5A;FOXN4	GO_BiologicalProcess_2017b
			positive regulation of epidermal growth factor receptor signaling pathway involved in heart process	0.0668154	0.427517	6.05463	ARAP1	GO_BiologicalProcess_2017b
			short-chain fatty acid catabolic process	0.0635817	0.427517	6.0389	CEL	GO_BiologicalProcess_2017b
			Crosslinking of collagen fibrils_Homo sapiens_R-HSA-2243919	0.030631	0.228324	6.02889	TLL1	Reactome_2016
			prostaglandin biosynthetic process	0.0635817	0.427517	5.99605	MIF	GO_BiologicalProcess_2017b
			positive regulation by symbiont of host cytokine secretion	0.0635817	0.427517	5.98568	MIF	GO_BiologicalProcess_2017b
			LDL-mediated lipid transport_Homo sapiens_R-HSA-171052	0.0205248	0.228324	5.97172	APOF	Reactome_2016
			regulation of integrin activation	0.0603369	0.427517	5.96943	FBLIM1	GO_BiologicalProcess_2017b
			embryonic heart tube dorsal/ventral pattern formation	0.0668154	0.427517	5.95942	LMX1B	GO_BiologicalProcess_2017b
			positive regulation of endothelin secretion	0.0635817	0.427517	5.9564	MIF	GO_BiologicalProcess_2017b
			cell junction assembly	0.0406344	0.427517	5.92854	FBLIM1	GO_BiologicalProcess_2017b
			synaptic transmission, noradrenergic	0.128062	0.431752	5.92706	GABRR1;SSTR5	GO_BiologicalProcess_2017b
			synaptic transmission, serotonergic	0.128062	0.431752	5.92495	GABRR1;SSTR5	GO_BiologicalProcess_2017b
			spontaneous synaptic transmission	0.128062	0.431752	5.91811	GABRR1;SSTR5	GO_BiologicalProcess_2017b
			inhibitory chemical synaptic transmission	0.128062	0.431752	5.91263	GABRR1;SSTR5	GO_BiologicalProcess_2017b
			chemical synaptic transmission	0.128062	0.431752	5.90844	GABRR1;SSTR5	GO_BiologicalProcess_2017b
			phenylethylamine metabolic process involved in synaptic transmission	0.128062	0.431752	5.90587	GABRR1;SSTR5	GO_BiologicalProcess_2017b
			excitatory chemical synaptic transmission	0.128062	0.431752	5.89898	GABRR1;SSTR5	GO_BiologicalProcess_2017b
			NR1D1 (REV-ERBA) represses gene expression_Homo sapiens_R-HSA-1368071	0.0272737	0.228324	5.88674	ELOVL3	Reactome_2016
			positive regulation of transforming growth factor-beta secretion	0.0635817	0.427517	5.88355	MIF	GO_BiologicalProcess_2017b
			sperm flagellum movement	0.0891453	0.427517	5.86542	CCDC114	GO_BiologicalProcess_2017b
			cilium movement	0.0891453	0.427517	5.84286	CCDC114	GO_BiologicalProcess_2017b
			synaptic transmission, GABAergic	0.130375	0.431752	5.84004	GABRR1;SSTR5	GO_BiologicalProcess_2017b
			synaptic transmission, glutamatergic	0.130375	0.431752	5.83247	GABRR1;SSTR5	GO_BiologicalProcess_2017b
			positive regulation of synapse maturation by synaptic transmission	0.137369	0.431752	5.81205	GABRR1;SSTR5	GO_BiologicalProcess_2017b
			chemical synaptic transmission, postsynaptic	0.133861	0.431752	5.77306	GABRR1;SSTR5	GO_BiologicalProcess_2017b
			negative regulation of cellular senescence	0.0635817	0.427517	5.75442	MIF	GO_BiologicalProcess_2017b
			negative regulation of chromatin silencing	0.256655	0.502669	5.72432	ELF1;PHF5A;FOXN4	GO_BiologicalProcess_2017b
			neuron-neuron synaptic transmission	0.132697	0.431752	5.72154	GABRR1;SSTR5	GO_BiologicalProcess_2017b
			synaptic transmission, glycinergic	0.132697	0.431752	5.69905	GABRR1;SSTR5	GO_BiologicalProcess_2017b
			synaptic transmission, dopaminergic	0.137369	0.431752	5.68852	GABRR1;SSTR5	GO_BiologicalProcess_2017b
			positive regulation of protein kinase A signaling	0.0700381	0.427517	5.68356	MIF	GO_BiologicalProcess_2017b
			magnetoreception by sensory perception of chemical stimulus	0.0472467	0.427517	5.65216	OBP2A	GO_BiologicalProcess_2017b
			interleukin-35 receptor binding	0.023905	0.15036	5.65146	MIF	GO_MolecularFunction_2017b
			outer dynein arm assembly	0.0732498	0.427517	5.65081	CCDC114	GO_BiologicalProcess_2017b
			positive regulation of transcription from RNA polymerase II promoter	0.381925	0.577324	5.65001	ELF1;PHF5A;FOXN4;LMX1B;HOXA5	GO_BiologicalProcess_2017b
			synaptic transmission, cholinergic	0.151599	0.451916	5.61138	GABRR1;SSTR5	GO_BiologicalProcess_2017b
			extracellular matrix disassembly	0.149207	0.449106	5.60989	SH3PXD2A;TLL1	GO_BiologicalProcess_2017b
			outer dynein arm	0.0373113	0.54546	5.58671	CCDC114	GO_CellularComponent_2017b
			positive regulation of glial cell-derived neurotrophic factor secretion	0.0700381	0.427517	5.5626	MIF	GO_BiologicalProcess_2017b
			neuromuscular synaptic transmission	0.143261	0.441538	5.53925	GABRR1;SSTR5	GO_BiologicalProcess_2017b
			triglyceride mobilization	0.0764506	0.427517	5.51946	CEL	GO_BiologicalProcess_2017b
			Transport of glucose and other sugars, bile salts and organic acids, metal ions and amine compounds_Homo sapiens_R-HSA-425366	0.0476037	0.228324	5.51896	SLC47A2;SLC5A3	Reactome_2016
			positive regulation of interleukin-5 secretion	0.0764506	0.427517	5.48626	MIF	GO_BiologicalProcess_2017b
			triglyceride metabolic process	0.0700381	0.427517	5.4635	CEL	GO_BiologicalProcess_2017b
			positive regulation of interleukin-1 secretion	0.0700381	0.427517	5.45723	MIF	GO_BiologicalProcess_2017b
			positive regulation of cytokine secretion involved in immune response	0.0828196	0.427517	5.45535	MIF	GO_BiologicalProcess_2017b
			Pancreatic secretion_Homo sapiens_hsa04972	0.0434563	0.41676	5.4191	RAB3D;CEL	KEGG_2016
			positive regulation of actomyosin contractile ring localization	0.110948	0.431752	5.39992	SSTR5	GO_BiologicalProcess_2017b
			positive regulation of coreceptor activity involved in epidermal growth factor receptor signaling pathway	0.0796405	0.427517	5.3999	ARAP1	GO_BiologicalProcess_2017b
			Degradation of the extracellular matrix_Homo sapiens_R-HSA-1474228	0.0518898	0.228324	5.39858	COL17A1;TLL1	Reactome_2016
			inactivation of MAPK activity involved in innate immune response	0.092292	0.427517	5.39515	TRAFD1	GO_BiologicalProcess_2017b
			positive regulation of FtsZ-dependent cytokinesis	0.110948	0.431752	5.38987	SSTR5	GO_BiologicalProcess_2017b
			positive regulation of regulated secretory pathway	0.0668154	0.427517	5.38766	RAB3D	GO_BiologicalProcess_2017b
			positive regulation of leukocyte apoptotic process	0.193291	0.480827	5.36016	HOXA5;FGD2	GO_BiologicalProcess_2017b
			positive regulation of epithelial cell apoptotic process	0.193291	0.480827	5.35923	HOXA5;FGD2	GO_BiologicalProcess_2017b
			positive regulation cytokinesis, site selection	0.110948	0.431752	5.35714	SSTR5	GO_BiologicalProcess_2017b
			positive regulation of cell septum assembly	0.110948	0.431752	5.35669	SSTR5	GO_BiologicalProcess_2017b
			positive regulation of apoptotic process in other organism	0.193291	0.480827	5.355	HOXA5;FGD2	GO_BiologicalProcess_2017b
			Golgi to plasma membrane CFTR protein transport	0.0732498	0.427517	5.35174	RAB26	GO_BiologicalProcess_2017b
			positive regulation of compound eye retinal cell apoptotic process	0.193291	0.480827	5.35167	HOXA5;FGD2	GO_BiologicalProcess_2017b
			positive regulation of apoptotic process involved in development	0.193291	0.480827	5.34587	HOXA5;FGD2	GO_BiologicalProcess_2017b
			positive regulation of glial cell apoptotic process	0.193291	0.480827	5.34017	HOXA5;FGD2	GO_BiologicalProcess_2017b
			positive regulation of myofibroblast cell apoptotic process	0.193291	0.480827	5.34002	HOXA5;FGD2	GO_BiologicalProcess_2017b
			positive regulation of myeloid cell apoptotic process	0.194541	0.480827	5.33317	HOXA5;FGD2	GO_BiologicalProcess_2017b
			positive regulation of muscle cell apoptotic process	0.193291	0.480827	5.33268	HOXA5;FGD2	GO_BiologicalProcess_2017b
			positive regulation of fat cell apoptotic process	0.193291	0.480827	5.33053	HOXA5;FGD2	GO_BiologicalProcess_2017b
			positive regulation of mesenchymal cell apoptotic process	0.193291	0.480827	5.32665	HOXA5;FGD2	GO_BiologicalProcess_2017b
			sensory perception of taste	0.0603369	0.427517	5.31009	OBP2A	GO_BiologicalProcess_2017b
			Small interfering RNA (siRNA) biogenesis_Homo sapiens_R-HSA-426486	0.030631	0.228324	5.30586	TSNAX	Reactome_2016
			positive regulation of pancreatic stellate cell proliferation	0.0891453	0.427517	5.28735	MIF	GO_BiologicalProcess_2017b
			long-chain fatty acid catabolic process	0.0796405	0.427517	5.26808	CEL	GO_BiologicalProcess_2017b
			positive regulation of hepatic stellate cell proliferation	0.0891453	0.427517	5.26081	MIF	GO_BiologicalProcess_2017b
			Keap1-Nrf2_Mus musculus_WP1245	0.0472467	0.446217	5.25113	MAF	WikiPathway_2016
			negative regulation of exocytosis	0.0764506	0.427517	5.24442	RAB26	GO_BiologicalProcess_2017b
			very long-chain fatty acid catabolic process	0.0859878	0.427517	5.2438	CEL	GO_BiologicalProcess_2017b
			positive regulation of execution phase of apoptosis	0.202064	0.480938	5.24052	HOXA5;FGD2	GO_BiologicalProcess_2017b
			Transcriptional activation by NRF2_Homo sapiens_WP3	0.050536	0.446217	5.22648	MAF	WikiPathway_2016
			positive regulation of fibroblast apoptotic process	0.198298	0.480827	5.20828	HOXA5;FGD2	GO_BiologicalProcess_2017b
			positive regulation of anoikis	0.200808	0.480938	5.2053	HOXA5;FGD2	GO_BiologicalProcess_2017b
			positive regulation of apoptotic signaling pathway	0.210884	0.480938	5.15938	HOXA5;FGD2	GO_BiologicalProcess_2017b
			positive regulation of cytokinesis, actomyosin contractile ring assembly	0.120134	0.431752	5.14881	SSTR5	GO_BiologicalProcess_2017b
			regulation of exocytosis	0.0796405	0.427517	5.13807	RAB26	GO_BiologicalProcess_2017b
			Anchoring fibril formation_Homo sapiens_R-HSA-2214320	0.023905	0.228324	5.13197	TLL1	Reactome_2016
			removal of superoxide radicals	0.0828196	0.427517	5.11018	SH3PXD2A	GO_BiologicalProcess_2017b
			chromatin-mediated maintenance of transcription	0.298918	0.507135	5.07127	ELF1;PHF5A;FOXN4	GO_BiologicalProcess_2017b
			positive regulation of low-density lipoprotein particle receptor biosynthetic process	0.0700381	0.427517	5.06199	HOXA5	GO_BiologicalProcess_2017b
			Type I hemidesmosome assembly_Homo sapiens_R-HSA-446107	0.030631	0.228324	5.05468	COL17A1	Reactome_2016
			regulation of vascular smooth muscle contraction	0.0700381	0.427517	4.98323	NMUR2	GO_BiologicalProcess_2017b
			Extracellular matrix organization_Homo sapiens_R-HSA-1474244	0.0743663	0.251195	4.98295	COL17A1;TNXB;TLL1	Reactome_2016
			interleukin-24 receptor binding	0.023905	0.15036	4.95456	MIF	GO_MolecularFunction_2017b
			positive regulation of erythrocyte differentiation	0.0828196	0.427517	4.94825	HOXA5	GO_BiologicalProcess_2017b
			positive regulation of oxidative phosphorylation	0.0828196	0.427517	4.92709	MIF	GO_BiologicalProcess_2017b
			regulation of cell motility	0.0891453	0.427517	4.92231	ARAP1	GO_BiologicalProcess_2017b
			interleukin-18 receptor binding	0.023905	0.15036	4.91652	MIF	GO_MolecularFunction_2017b
			negative regulation of mRNA splicing, via spliceosome	0.0828196	0.427517	4.90807	SRSF12	GO_BiologicalProcess_2017b
			in utero embryonic development	0.0828196	0.427517	4.88142	LMX1B	GO_BiologicalProcess_2017b
			positive regulation of smooth muscle contraction	0.0700381	0.427517	4.87545	NMUR2	GO_BiologicalProcess_2017b
			positive regulation of cysteine-type endopeptidase activity involved in apoptotic process	0.223551	0.482822	4.87414	HOXA5;FGD2	GO_BiologicalProcess_2017b
			Linoleic acid (LA) metabolism_Homo sapiens_R-HSA-2046105	0.0272737	0.228324	4.85954	ELOVL3	Reactome_2016
			positive regulation of interleukin-13 secretion	0.0891453	0.427517	4.85446	MIF	GO_BiologicalProcess_2017b
			histone mRNA catabolic process	0.107865	0.431752	4.83131	SSB	GO_BiologicalProcess_2017b
			Neuroactive ligand-receptor interaction_Homo sapiens_hsa04080	0.0707227	0.41676	4.82356	GABRR1;NMUR2;SSTR5	KEGG_2016
			U2 snRNP	0.0668154	0.54546	4.80854	PHF5A	GO_CellularComponent_2017b
			mRNA 5'-splice site recognition	0.0828196	0.427517	4.78843	SRSF12	GO_BiologicalProcess_2017b
			negative regulation of intrinsic apoptotic signaling pathway in response to DNA damage by p53 class mediator	0.0859878	0.427517	4.7876	MIF	GO_BiologicalProcess_2017b
			positive regulation of myeloid cell differentiation	0.095428	0.427517	4.78218	HOXA5	GO_BiologicalProcess_2017b
			interferon-gamma receptor binding	0.023905	0.15036	4.77617	MIF	GO_MolecularFunction_2017b
			prostaglandin catabolic process	0.0732498	0.427517	4.75713	CEL	GO_BiologicalProcess_2017b
			positive regulation of neuron apoptotic process	0.238832	0.491191	4.75255	HOXA5;FGD2	GO_BiologicalProcess_2017b
			U12-type catalytic step 1 spliceosome	0.0891453	0.54546	4.73132	PHF5A	GO_CellularComponent_2017b
			negative regulation of innate immune response	0.095428	0.427517	4.71709	TRAFD1	GO_BiologicalProcess_2017b
			alpha-linolenic (omega3) and linoleic (omega6) acid metabolism_Homo sapiens_R-HSA-2046104	0.0439462	0.228324	4.71595	ELOVL3	Reactome_2016
			Cell-Cell communication_Homo sapiens_R-HSA-1500931	0.0752029	0.251195	4.69341	COL17A1;FBLIM1	Reactome_2016
			epithelial cilium movement	0.104772	0.431752	4.68273	CCDC114	GO_BiologicalProcess_2017b
			tRNA re-export from nucleus	0.107865	0.431752	4.68172	SSB	GO_BiologicalProcess_2017b
			canonical Wnt signaling pathway involved in positive regulation of apoptotic process	0.250331	0.502669	4.67531	HOXA5;FGD2	GO_BiologicalProcess_2017b
			tRNA dihydrouridine synthesis	0.092292	0.427517	4.66926	SSB	GO_BiologicalProcess_2017b
			tRNA demethylation	0.095428	0.427517	4.66866	SSB	GO_BiologicalProcess_2017b
			U12-type prespliceosome	0.092292	0.54546	4.66796	PHF5A	GO_CellularComponent_2017b
			negative regulation of stress fiber assembly	0.095428	0.427517	4.66594	ARAP1	GO_BiologicalProcess_2017b
			tRNA seleno-modification	0.092292	0.427517	4.6639	SSB	GO_BiologicalProcess_2017b
			tRNA-guanine transglycosylation	0.092292	0.427517	4.65438	SSB	GO_BiologicalProcess_2017b
			exocytic vesicle	0.0538141	0.54546	4.64765	RAB3D	GO_CellularComponent_2017b
			2-methylthio-N-6-(cis-hydroxy)isopentenyl adenosine-tRNA biosynthesis	0.092292	0.427517	4.63874	SSB	GO_BiologicalProcess_2017b
			alpha-linolenic acid (ALA) metabolism_Homo sapiens_R-HSA-2046106	0.0439462	0.228324	4.62757	ELOVL3	Reactome_2016
			tRNA wobble base modification	0.092292	0.427517	4.62614	SSB	GO_BiologicalProcess_2017b
			Recruitment of NuMA to mitotic centrosomes_Homo sapiens_R-HSA-380320	0.0373113	0.228324	4.61716	TUBG2	Reactome_2016
			Phenylalanine metabolism_Homo sapiens_hsa00360	0.0570811	0.41676	4.61485	MIF	KEGG_2016
			tRNA adenosine deamination to inosine	0.092292	0.427517	4.60569	SSB	GO_BiologicalProcess_2017b
			tRNA methylthiolation	0.092292	0.427517	4.57958	SSB	GO_BiologicalProcess_2017b
			cyclic threonylcarbamoyladenosine biosynthetic process	0.092292	0.427517	4.57914	SSB	GO_BiologicalProcess_2017b
			positive regulation of integrin activation	0.0985533	0.429254	4.57871	FBLIM1	GO_BiologicalProcess_2017b
			Neurotransmitter Receptor Binding And Downstream Transmission In The Postsynaptic Cell_Homo sapiens_R-HSA-112314	0.0863393	0.264774	4.57124	GABRR1;TSPAN7	Reactome_2016
			wybutosine biosynthetic process	0.092292	0.427517	4.5652	SSB	GO_BiologicalProcess_2017b
			Inositol transporters_Homo sapiens_R-HSA-429593	0.023905	0.228324	4.55637	SLC5A3	Reactome_2016
			U12-type catalytic step 2 spliceosome	0.0891453	0.54546	4.55197	PHF5A	GO_CellularComponent_2017b
			positive regulation of floral organ abscission by small GTPase mediated signal transduction	0.123176	0.431752	4.53388	RIN2	GO_BiologicalProcess_2017b
			regulation of vesicle-mediated transport involved in floral organ abscission by small GTPase mediated signal transduction	0.123176	0.431752	4.52231	RIN2	GO_BiologicalProcess_2017b
			peptidoglycan biosynthetic process	0.120134	0.431752	4.51996	PXYLP1	GO_BiologicalProcess_2017b
			galactosaminoglycan biosynthetic process	0.120134	0.431752	4.51315	PXYLP1	GO_BiologicalProcess_2017b
			tRNA acetylation	0.095428	0.427517	4.51114	SSB	GO_BiologicalProcess_2017b
			U12-type post-spliceosomal complex	0.092292	0.54546	4.50219	PHF5A	GO_CellularComponent_2017b
			small GTPase mediated signal transduction	0.123176	0.431752	4.49769	RIN2	GO_BiologicalProcess_2017b
			Na+-dependent glucose transporters_Homo sapiens_R-HSA-428808	0.0171331	0.228324	4.49595	SLC5A3	Reactome_2016
			tRNA splicing, via endonucleolytic cleavage and ligation	0.0828196	0.427517	4.48202	SSB	GO_BiologicalProcess_2017b
			positive regulation of telomerase RNA reverse transcriptase activity	0.114021	0.431752	4.4813	PARM1	GO_BiologicalProcess_2017b
			positive regulation of filopodium assembly	0.101668	0.431752	4.46726	ARAP1	GO_BiologicalProcess_2017b
			triglyceride acyl-chain remodeling	0.092292	0.427517	4.46551	CEL	GO_BiologicalProcess_2017b
			tRNA thio-modification	0.095428	0.427517	4.4502	SSB	GO_BiologicalProcess_2017b
			Synthesis of very long-chain fatty acyl-CoAs_Homo sapiens_R-HSA-75876	0.0700381	0.251195	4.44678	ELOVL3	Reactome_2016
			mitochondrial tRNA modification	0.0985533	0.429254	4.44517	SSB	GO_BiologicalProcess_2017b
			RNA polymerase III transcription_Homo sapiens_h_RNApol3Pathway	0.0272737	0.140499	4.43826	SSB	Biocarta_2016
			positive regulation of interleukin-2 secretion	0.101668	0.431752	4.41153	MIF	GO_BiologicalProcess_2017b
			Rho GTPase cycle_Homo sapiens_R-HSA-194840	0.0664708	0.251195	4.40134	ARAP1;FGD2	Reactome_2016
			fatty acid catabolic process	0.117083	0.431752	4.37506	CEL	GO_BiologicalProcess_2017b
			triglyceride biosynthetic process	0.110948	0.431752	4.37473	CEL	GO_BiologicalProcess_2017b
			PTK6 Regulates RTKs and Their Effectors AKT1 and DOK1_Homo sapiens_R-HSA-8849469	0.030631	0.228324	4.37032	ARAP1	Reactome_2016
			negative regulation of heart contraction	0.0891453	0.427517	4.36283	FOXN4	GO_BiologicalProcess_2017b
			tRNA threonylcarbamoyladenosine modification	0.104772	0.431752	4.35151	SSB	GO_BiologicalProcess_2017b
			spliceosomal tri-snRNP complex assembly	0.120134	0.431752	4.33697	SRSF12	GO_BiologicalProcess_2017b
			regulation of heart contraction	0.0859878	0.427517	4.32149	FOXN4	GO_BiologicalProcess_2017b
			heparin biosynthetic process	0.129227	0.431752	4.30745	PXYLP1	GO_BiologicalProcess_2017b
			positive regulation of glycolytic process	0.123176	0.431752	4.30232	MIF	GO_BiologicalProcess_2017b
			U12-type post-mRNA release spliceosomal complex	0.101668	0.54546	4.29967	PHF5A	GO_CellularComponent_2017b
			tRNA modification	0.123176	0.431752	4.29466	SSB	GO_BiologicalProcess_2017b
			positive regulation of epidermal growth factor receptor signaling pathway	0.095428	0.427517	4.26909	ARAP1	GO_BiologicalProcess_2017b
			cytokine receptor binding	0.023905	0.15036	4.26108	MIF	GO_MolecularFunction_2017b
			linoleic acid metabolic process	0.0859878	0.427517	4.24769	ELOVL3	GO_BiologicalProcess_2017b
			sensory perception of chemical stimulus	0.0859878	0.427517	4.23563	OBP2A	GO_BiologicalProcess_2017b
			IRES-dependent viral translational initiation	0.153023	0.452717	4.23125	SSB	GO_BiologicalProcess_2017b
			GATA3 participate in activating the Th2 cytokine genes expression_Homo sapiens_h_GATA3pathway	0.0635817	0.140499	4.21481	MAF	Biocarta_2016
			regulation of exocyst assembly	0.107865	0.431752	4.20836	RAB26	GO_BiologicalProcess_2017b
			GABA-A receptor complex	0.0570811	0.54546	4.20456	GABRR1	GO_CellularComponent_2017b
			alpha-linolenic acid metabolic process	0.0764506	0.427517	4.18497	ELOVL3	GO_BiologicalProcess_2017b
			positive regulation of interferon-alpha secretion	0.0985533	0.429254	4.18181	MIF	GO_BiologicalProcess_2017b
			Systemic lupus erythematosus_Homo sapiens_hsa05322	0.0791959	0.41676	4.17712	H2BFM;SSB	KEGG_2016
			neurotrophin receptor binding	0.023905	0.15036	4.14471	MIF	GO_MolecularFunction_2017b
			interleukin-19 receptor binding	0.023905	0.15036	4.13736	MIF	GO_MolecularFunction_2017b
			interleukin-16 receptor binding	0.023905	0.15036	4.10639	MIF	GO_MolecularFunction_2017b
			Dopaminergic Neurogenesis_Mus musculus_WP1498	0.095428	0.446217	4.10356	LMX1B	WikiPathway_2016
			positive regulation of chemokine secretion	0.123176	0.431752	4.10116	MIF	GO_BiologicalProcess_2017b
			positive regulation of phosphorylation	0.0985533	0.429254	4.09854	MIF	GO_BiologicalProcess_2017b
			tRNA methylation	0.135237	0.431752	4.08946	SSB	GO_BiologicalProcess_2017b
			fatty acid alpha-oxidation	0.0891453	0.427517	4.02918	CEL	GO_BiologicalProcess_2017b
			Dopaminergic Neurogenesis_Homo sapiens_WP2855	0.0985533	0.446217	4.0287	LMX1B	WikiPathway_2016
			positive regulation of heart contraction	0.0985533	0.429254	4.00999	FOXN4	GO_BiologicalProcess_2017b
			interleukin-14 receptor binding	0.023905	0.15036	4.00424	MIF	GO_MolecularFunction_2017b
			positive regulation of interleukin-17 secretion	0.104772	0.431752	3.98266	MIF	GO_BiologicalProcess_2017b
			positive regulation of transcription, DNA-templated	0.458274	0.584775	3.97752	ELF1;PHF5A;FOXN4;LMX1B	GO_BiologicalProcess_2017b
			Digestion of dietary lipid_Homo sapiens_R-HSA-192456	0.0570811	0.228324	3.97452	CEL	Reactome_2016
			Bile salt and organic anion SLC transporters_Homo sapiens_R-HSA-425471	0.0472467	0.228324	3.96986	SLC47A2	Reactome_2016
			tRNA pseudouridine synthesis	0.110948	0.431752	3.96896	SSB	GO_BiologicalProcess_2017b
			cyclooxygenase pathway	0.123176	0.431752	3.96224	MIF	GO_BiologicalProcess_2017b
			RNA Polymerase III Transcription Termination_Homo sapiens_R-HSA-73980	0.0764506	0.251195	3.96148	SSB	Reactome_2016
			interleukin-26 receptor binding	0.023905	0.15036	3.95478	MIF	GO_MolecularFunction_2017b
			substantia nigra development	0.129227	0.431752	3.9493	SYPL2	GO_BiologicalProcess_2017b
			positive regulation of interleukin-10 secretion	0.123176	0.431752	3.94431	MIF	GO_BiologicalProcess_2017b
			positive regulation of calcium ion-dependent exocytosis	0.110948	0.431752	3.9337	RAB3D	GO_BiologicalProcess_2017b
			long-chain fatty-acyl-CoA biosynthetic process	0.110948	0.431752	3.93366	ELOVL3	GO_BiologicalProcess_2017b
			positive regulation of exocytosis	0.107865	0.431752	3.93164	RAB26	GO_BiologicalProcess_2017b
			hyaluronan biosynthetic process	0.138227	0.431752	3.91924	PXYLP1	GO_BiologicalProcess_2017b
			Ligand-gated ion channel transport_Homo sapiens_R-HSA-975298	0.0859878	0.264774	3.88822	GABRR1	Reactome_2016
			regulation of heart contraction involved in acute-phase response	0.132237	0.431752	3.88543	FOXN4	GO_BiologicalProcess_2017b
			cilium movement involved in cell motility	0.144176	0.441538	3.87428	CCDC114	GO_BiologicalProcess_2017b
			interleukin-15 receptor binding	0.023905	0.15036	3.86147	MIF	GO_MolecularFunction_2017b
			calcium-mediated signaling using extracellular calcium source	0.126206	0.431752	3.81992	NMUR2	GO_BiologicalProcess_2017b
			positive regulation of telomerase activity	0.138227	0.431752	3.80496	PARM1	GO_BiologicalProcess_2017b
			positive regulation of mitotic cytokinesis	0.16468	0.466097	3.79969	SSTR5	GO_BiologicalProcess_2017b
			negative regulation of vessel branching	0.150084	0.449106	3.77141	HOXA5	GO_BiologicalProcess_2017b
			cytosolic calcium signaling involved in initiation of cell movement in glial-mediated radial cell migration	0.120134	0.431752	3.77099	NMUR2	GO_BiologicalProcess_2017b
			Cell-extracellular matrix interactions_Homo sapiens_R-HSA-446353	0.0538141	0.228324	3.7661	FBLIM1	Reactome_2016
			negative regulation of sprouting angiogenesis	0.155952	0.457927	3.75317	HOXA5	GO_BiologicalProcess_2017b
			negative regulation of cell cycle arrest	0.147135	0.447107	3.73937	MIF	GO_BiologicalProcess_2017b
			CAMKK-AMPK signaling cascade	0.126206	0.431752	3.72743	NMUR2	GO_BiologicalProcess_2017b
			mRNA processing_Mus musculus_WP310	0.158249	0.446217	3.7039	PHF5A;SSB;ADAD1	WikiPathway_2016
			Trafficking of GluR2-containing AMPA receptors_Homo sapiens_R-HSA-416993	0.0570811	0.228324	3.69406	TSPAN7	Reactome_2016
			cell-cell junction assembly	0.126206	0.431752	3.6914	FBLIM1	GO_BiologicalProcess_2017b
			transmembrane collagen trimer	0.431216	0.54546	3.6715	COL17A1;GABRR1;TSPAN7;SLC5A3;SSTR5	GO_CellularComponent_2017b
			positive regulation of kinase activity	0.117083	0.431752	3.65486	MIF	GO_BiologicalProcess_2017b
			positive regulation of termination of RNA polymerase II transcription	0.454557	0.584775	3.64654	ELF1;LMX1B;HOXA5	GO_BiologicalProcess_2017b
			positive regulation of filamentous growth of a population of unicellular organisms in response to starvation by positive regulation of transcription from RNA polymerase II promoter	0.454557	0.584775	3.64474	ELF1;LMX1B;HOXA5	GO_BiologicalProcess_2017b
			positive regulation of telomeric RNA transcription from RNA pol II promoter	0.454557	0.584775	3.6415	ELF1;LMX1B;HOXA5	GO_BiologicalProcess_2017b
			dermatan sulfate biosynthetic process	0.161781	0.461222	3.64097	PXYLP1	GO_BiologicalProcess_2017b
			negative regulation of type I interferon-mediated signaling pathway	0.138227	0.431752	3.64031	TRAFD1	GO_BiologicalProcess_2017b
			positive regulation of cellular alcohol catabolic process by positive regulation of transcription from RNA polymerase II promoter	0.454557	0.584775	3.63988	ELF1;LMX1B;HOXA5	GO_BiologicalProcess_2017b
			EFF-1 complex	0.431216	0.54546	3.63208	COL17A1;GABRR1;TSPAN7;SLC5A3;SSTR5	GO_CellularComponent_2017b
			regulation of cardiac muscle contraction	0.147135	0.447107	3.63064	FOXN4	GO_BiologicalProcess_2017b
			Glutamate Binding, Activation of AMPA Receptors and Synaptic Plasticity_Homo sapiens_R-HSA-399721	0.101668	0.292295	3.63061	TSPAN7	Reactome_2016
			positive regulation of starch catabolic process by positive regulation of transcription from RNA polymerase II promoter	0.454557	0.584775	3.62969	ELF1;LMX1B;HOXA5	GO_BiologicalProcess_2017b
			positive regulation of transcription from RNA polymerase II promoter involved in heart development	0.454557	0.584775	3.62678	ELF1;LMX1B;HOXA5	GO_BiologicalProcess_2017b
			regulation of cellular ketone metabolic process by positive regulation of transcription from RNA polymerase II promoter	0.454557	0.584775	3.62395	ELF1;LMX1B;HOXA5	GO_BiologicalProcess_2017b
			positive regulation of oligopeptide transport by positive regulation of transcription from RNA polymerase II promoter	0.454557	0.584775	3.62366	ELF1;LMX1B;HOXA5	GO_BiologicalProcess_2017b
			transcriptional activation by promoter-terminator looping	0.454557	0.584775	3.62147	ELF1;LMX1B;HOXA5	GO_BiologicalProcess_2017b
			positive regulation of ribosomal protein gene transcription from RNA polymerase II promoter	0.454557	0.584775	3.61984	ELF1;LMX1B;HOXA5	GO_BiologicalProcess_2017b
			high molecular weight kininogen receptor complex	0.431216	0.54546	3.61716	COL17A1;GABRR1;TSPAN7;SLC5A3;SSTR5	GO_CellularComponent_2017b
			positive regulation of invasive growth in response to glucose limitation by positive regulation of transcription from RNA polymerase II promoter	0.454557	0.584775	3.61427	ELF1;LMX1B;HOXA5	GO_BiologicalProcess_2017b
			positive regulation of pyrimidine-containing compound salvage by positive regulation of transcription from RNA polymerase II promoter	0.454557	0.584775	3.6113	ELF1;LMX1B;HOXA5	GO_BiologicalProcess_2017b
			positive regulation of purine nucleotide biosynthetic process by positive regulation of transcription from RNA polymerase II promoter	0.454557	0.584775	3.61068	ELF1;LMX1B;HOXA5	GO_BiologicalProcess_2017b
			positive regulation of flocculation via cell wall protein-carbohydrate interaction by positive regulation of transcription from RNA polymerase II promoter	0.454557	0.584775	3.61023	ELF1;LMX1B;HOXA5	GO_BiologicalProcess_2017b
			positive regulation of transcription from RNA polymerase II promoter involved in meiotic cell cycle	0.454557	0.584775	3.61	ELF1;LMX1B;HOXA5	GO_BiologicalProcess_2017b
			regulation of skeletal muscle contraction by calcium ion signaling	0.132237	0.431752	3.6084	NMUR2	GO_BiologicalProcess_2017b
			glycoprotein Ib-IX-V complex	0.431216	0.54546	3.60431	COL17A1;GABRR1;TSPAN7;SLC5A3;SSTR5	GO_CellularComponent_2017b
			positive regulation of phospholipid biosynthetic process by positive regulation of transcription from RNA polymerase II promoter	0.455464	0.584775	3.60321	ELF1;LMX1B;HOXA5	GO_BiologicalProcess_2017b
			positive regulation of transcription from RNA polymerase II promoter during mitotic cell cycle	0.455464	0.584775	3.60304	ELF1;LMX1B;HOXA5	GO_BiologicalProcess_2017b
			positive regulation of pseudohyphal growth by positive regulation of transcription from RNA polymerase II promoter	0.454557	0.584775	3.6016	ELF1;LMX1B;HOXA5	GO_BiologicalProcess_2017b
			positive regulation of transcription involved in G2/M transition of mitotic cell cycle	0.455464	0.584775	3.5983	ELF1;LMX1B;HOXA5	GO_BiologicalProcess_2017b
			positive regulation of peroxisome organization by positive regulation of transcription from RNA polymerase II promoter	0.454557	0.584775	3.59814	ELF1;LMX1B;HOXA5	GO_BiologicalProcess_2017b
			positive regulation of ethanol catabolic process by positive regulation of transcription from RNA polymerase II promoter	0.454557	0.584775	3.59758	ELF1;LMX1B;HOXA5	GO_BiologicalProcess_2017b
			positive regulation of posterior gap gene transcription	0.455464	0.584775	3.59749	ELF1;LMX1B;HOXA5	GO_BiologicalProcess_2017b
			regulation of glycolytic process by positive regulation of transcription from RNA polymerase II promoter	0.454557	0.584775	3.59695	ELF1;LMX1B;HOXA5	GO_BiologicalProcess_2017b
			positive regulation of inositol biosynthetic process by positive regulation of transcription from RNA polymerase II promoter	0.455464	0.584775	3.59412	ELF1;LMX1B;HOXA5	GO_BiologicalProcess_2017b
			positive regulation of transcription from RNA polymerase II promoter involved in smooth muscle cell differentiation	0.455464	0.584775	3.5923	ELF1;LMX1B;HOXA5	GO_BiologicalProcess_2017b
			positive regulation of mating type switching by positive regulation of transcription from RNA polymerase II promoter	0.454557	0.584775	3.59063	ELF1;LMX1B;HOXA5	GO_BiologicalProcess_2017b
			positive regulation of transcription from RNA polymerase II promoter involved in stress response to cadmium ion	0.454557	0.584775	3.59044	ELF1;LMX1B;HOXA5	GO_BiologicalProcess_2017b
			Trafficking of AMPA receptors_Homo sapiens_R-HSA-399719	0.101668	0.292295	3.59039	TSPAN7	Reactome_2016
			regulation of lipid transport by positive regulation of transcription from RNA polymerase II promoter	0.454557	0.584775	3.59033	ELF1;LMX1B;HOXA5	GO_BiologicalProcess_2017b
			nucleosome assembly	0.176178	0.480827	3.58965	H2BFM	GO_BiologicalProcess_2017b
			positive regulation of terminal gap gene transcription	0.455464	0.584775	3.58877	ELF1;LMX1B;HOXA5	GO_BiologicalProcess_2017b
			positive regulation of transcription from RNA polymerase II promoter in response to stress	0.45637	0.584775	3.58767	ELF1;LMX1B;HOXA5	GO_BiologicalProcess_2017b
			positive regulation of sulfate assimilation by positive regulation of transcription from RNA polymerase II promoter	0.454557	0.584775	3.58705	ELF1;LMX1B;HOXA5	GO_BiologicalProcess_2017b
			transcriptional activation by promoter-enhancer looping	0.455464	0.584775	3.58489	ELF1;LMX1B;HOXA5	GO_BiologicalProcess_2017b
			positive regulation of sulfite transport by positive regulation of transcription from RNA polymerase II promoter	0.454557	0.584775	3.58443	ELF1;LMX1B;HOXA5	GO_BiologicalProcess_2017b
			positive regulation of transcription via serum response element binding	0.455464	0.584775	3.58289	ELF1;LMX1B;HOXA5	GO_BiologicalProcess_2017b
			calcium-mediated signaling	0.129227	0.431752	3.58257	NMUR2	GO_BiologicalProcess_2017b
			interleukin-2 receptor complex	0.431216	0.54546	3.58197	COL17A1;GABRR1;TSPAN7;SLC5A3;SSTR5	GO_CellularComponent_2017b
			activation of phospholipase A2 activity by calcium-mediated signaling	0.129227	0.431752	3.58095	NMUR2	GO_BiologicalProcess_2017b
			positive regulation of snRNA transcription from RNA polymerase II promoter	0.454557	0.584775	3.57955	ELF1;LMX1B;HOXA5	GO_BiologicalProcess_2017b
			positive regulation of SREBP signaling pathway	0.459086	0.584775	3.57938	ELF1;LMX1B;HOXA5	GO_BiologicalProcess_2017b
			positive regulation of transcription from RNA polymerase II promoter by histone modification	0.454557	0.584775	3.57733	ELF1;LMX1B;HOXA5	GO_BiologicalProcess_2017b
			positive regulation of ergosterol biosynthetic process by positive regulation of transcription from RNA polymerase II promoter	0.454557	0.584775	3.57586	ELF1;LMX1B;HOXA5	GO_BiologicalProcess_2017b
			positive regulation of transcription from RNA polymerase II promoter involved in norepinephrine biosynthetic process	0.459086	0.584775	3.57475	ELF1;LMX1B;HOXA5	GO_BiologicalProcess_2017b
			positive regulation of transcription from RNA polymerase II promoter by calcium-mediated signaling	0.454557	0.584775	3.57439	ELF1;LMX1B;HOXA5	GO_BiologicalProcess_2017b
			positive regulation of pri-miRNA transcription from RNA polymerase II promoter	0.459086	0.584775	3.57264	ELF1;LMX1B;HOXA5	GO_BiologicalProcess_2017b
			positive regulation of central gap gene transcription	0.459086	0.584775	3.57121	ELF1;LMX1B;HOXA5	GO_BiologicalProcess_2017b
			negative regulation of vascular wound healing	0.173318	0.478456	3.56377	HOXA5	GO_BiologicalProcess_2017b
			DNA replication-dependent nucleosome assembly	0.167569	0.467524	3.56106	H2BFM	GO_BiologicalProcess_2017b
			regulation of alternative mRNA splicing, via spliceosome	0.129227	0.431752	3.56018	SRSF12	GO_BiologicalProcess_2017b
			very long-chain fatty acid biosynthetic process	0.138227	0.431752	3.55846	ELOVL3	GO_BiologicalProcess_2017b
			positive regulation of gluconeogenesis by positive regulation of transcription from RNA polymerase II promoter	0.457276	0.584775	3.55765	ELF1;LMX1B;HOXA5	GO_BiologicalProcess_2017b
			positive regulation of transcription from RNA polymerase II promoter in response to nitrogen starvation	0.459086	0.584775	3.55471	ELF1;LMX1B;HOXA5	GO_BiologicalProcess_2017b
			Steroid biosynthesis_Homo sapiens_hsa00100	0.0668154	0.41676	3.55231	CEL	KEGG_2016
			positive regulation of transcription from RNA polymerase II promoter involved in cellular response to chemical stimulus	0.458181	0.584775	3.55095	ELF1;LMX1B;HOXA5	GO_BiologicalProcess_2017b
			granulocyte macrophage colony-stimulating factor receptor complex	0.431216	0.54546	3.55088	COL17A1;GABRR1;TSPAN7;SLC5A3;SSTR5	GO_CellularComponent_2017b
			miRNA targets in ECM and membrane receptors_Homo sapiens_WP2911	0.132237	0.446217	3.54942	TNXB	WikiPathway_2016
			SREBP signaling pathway	0.459086	0.584775	3.54792	ELF1;LMX1B;HOXA5	GO_BiologicalProcess_2017b
			regulation of potassium ion concentration by positive regulation of transcription from RNA polymerase II promoter	0.461796	0.584775	3.54749	ELF1;LMX1B;HOXA5	GO_BiologicalProcess_2017b
			positive regulation of transcription from RNA polymerase II promoter in response to acidic pH	0.460893	0.584775	3.53878	ELF1;LMX1B;HOXA5	GO_BiologicalProcess_2017b
			chondroitin sulfate proteoglycan biosynthetic process	0.158871	0.461222	3.53516	PXYLP1	GO_BiologicalProcess_2017b
			calcineurin-mediated signaling	0.123176	0.431752	3.5343	NMUR2	GO_BiologicalProcess_2017b
			positive regulation of interleukin-12 secretion	0.141206	0.439308	3.53223	MIF	GO_BiologicalProcess_2017b
			regulation of reactive oxygen species metabolic process by positive regulation of transcription from RNA polymerase II promoter	0.462698	0.584775	3.51765	ELF1;LMX1B;HOXA5	GO_BiologicalProcess_2017b
			positive regulation of sodium ion transport by positive regulation of transcription from RNA polymerase II promoter	0.464501	0.584775	3.51756	ELF1;LMX1B;HOXA5	GO_BiologicalProcess_2017b
			apical plasma membrane urothelial plaque	0.431216	0.54546	3.51534	COL17A1;GABRR1;TSPAN7;SLC5A3;SSTR5	GO_CellularComponent_2017b
			positive regulation of transcription initiation from RNA polymerase II promoter	0.45999	0.584775	3.51089	ELF1;LMX1B;HOXA5	GO_BiologicalProcess_2017b
			cholesterol catabolic process	0.123176	0.431752	3.50709	CEL	GO_BiologicalProcess_2017b
			plasma membrane proton-transporting V-type ATPase, V1 domain	0.431216	0.54546	3.50464	COL17A1;GABRR1;TSPAN7;SLC5A3;SSTR5	GO_CellularComponent_2017b
			positive regulation of apoptotic process	0.370873	0.577324	3.50444	HOXA5;FGD2	GO_BiologicalProcess_2017b
			triglyceride catabolic process	0.135237	0.431752	3.50356	CEL	GO_BiologicalProcess_2017b
			interleukin-13 receptor complex	0.431907	0.54546	3.50009	COL17A1;GABRR1;TSPAN7;SLC5A3;SSTR5	GO_CellularComponent_2017b
			Tyrosine metabolism_Homo sapiens_hsa00350	0.114021	0.41676	3.49739	MIF	KEGG_2016
			interleukin-28 receptor complex	0.433288	0.54546	3.49669	COL17A1;GABRR1;TSPAN7;SLC5A3;SSTR5	GO_CellularComponent_2017b
			positive regulation of interleukin-6 secretion	0.161781	0.461222	3.49593	MIF	GO_BiologicalProcess_2017b
			interleukin-22 receptor binding	0.0272737	0.15036	3.49591	MIF	GO_MolecularFunction_2017b
			positive regulation of transcription elongation from RNA polymerase II promoter	0.466301	0.584775	3.49445	ELF1;LMX1B;HOXA5	GO_BiologicalProcess_2017b
			mitochondrial respiratory chain complex I	0.153023	0.54546	3.48663	NDUFB11	GO_CellularComponent_2017b
			activin receptor complex	0.432598	0.54546	3.48415	COL17A1;GABRR1;TSPAN7;SLC5A3;SSTR5	GO_CellularComponent_2017b
			interleukin-12 receptor complex	0.431907	0.54546	3.48011	COL17A1;GABRR1;TSPAN7;SLC5A3;SSTR5	GO_CellularComponent_2017b
			interleukin-23 receptor complex	0.432598	0.54546	3.47251	COL17A1;GABRR1;TSPAN7;SLC5A3;SSTR5	GO_CellularComponent_2017b
			Lipoprotein metabolism_Homo sapiens_R-HSA-174824	0.110948	0.309311	3.47204	APOF	Reactome_2016
			positive regulation of epidermal growth factor-activated receptor activity	0.150084	0.449106	3.46939	ARAP1	GO_BiologicalProcess_2017b
			plasma membrane proton-transporting V-type ATPase, V0 domain	0.431216	0.54546	3.46612	COL17A1;GABRR1;TSPAN7;SLC5A3;SSTR5	GO_CellularComponent_2017b
			Collagen degradation_Homo sapiens_R-HSA-1442490	0.126206	0.336265	3.46263	COL17A1	Reactome_2016
			pre-T cell receptor complex	0.431216	0.54546	3.46047	COL17A1;GABRR1;TSPAN7;SLC5A3;SSTR5	GO_CellularComponent_2017b
			cytoplasmic microtubule plus-end	0.150084	0.54546	3.45821	RAB3D	GO_CellularComponent_2017b
			U2-type precatalytic spliceosome	0.0985533	0.54546	3.45273	PHF5A	GO_CellularComponent_2017b
			carboxymethylenebutenolidase activity	0.0570811	0.15036	3.45206	CEL	GO_MolecularFunction_2017b
			interleukin-5 receptor complex	0.431907	0.54546	3.45195	COL17A1;GABRR1;TSPAN7;SLC5A3;SSTR5	GO_CellularComponent_2017b
			negative regulation of STAT protein import into nucleus	0.144176	0.441538	3.44952	LRTM1	GO_BiologicalProcess_2017b
			interleukin-18 receptor complex	0.431907	0.54546	3.44671	COL17A1;GABRR1;TSPAN7;SLC5A3;SSTR5	GO_CellularComponent_2017b
			interleukin-20 receptor complex	0.431216	0.54546	3.44391	COL17A1;GABRR1;TSPAN7;SLC5A3;SSTR5	GO_CellularComponent_2017b
			negative regulation of JAK-STAT cascade	0.138227	0.431752	3.44293	LRTM1	GO_BiologicalProcess_2017b
			poly(3-hydroxyoctanoate) depolymerase activity	0.0570811	0.15036	3.44062	CEL	GO_MolecularFunction_2017b
			interleukin-6 receptor complex	0.433288	0.54546	3.43617	COL17A1;GABRR1;TSPAN7;SLC5A3;SSTR5	GO_CellularComponent_2017b
			regulation of GTPase activity	0.158871	0.461222	3.43543	FGD2	GO_BiologicalProcess_2017b
			cortical microtubule	0.120134	0.54546	3.43482	RAB3D	GO_CellularComponent_2017b
			spanning component of plasma membrane	0.432598	0.54546	3.4301	COL17A1;GABRR1;TSPAN7;SLC5A3;SSTR5	GO_CellularComponent_2017b
			glycosaminoglycan biosynthetic process	0.153023	0.452717	3.4285	PXYLP1	GO_BiologicalProcess_2017b
			heterotrimeric G-protein complex cycle	0.158871	0.461222	3.42574	FGD2	GO_BiologicalProcess_2017b
			Fatty Acyl-CoA Biosynthesis_Homo sapiens_R-HSA-75105	0.135237	0.336265	3.42385	ELOVL3	Reactome_2016
			alphav-beta5 integrin-vitronectin complex	0.431216	0.54546	3.42376	COL17A1;GABRR1;TSPAN7;SLC5A3;SSTR5	GO_CellularComponent_2017b
			integral component of external side of plasma membrane	0.433288	0.54546	3.42342	COL17A1;GABRR1;TSPAN7;SLC5A3;SSTR5	GO_CellularComponent_2017b
			positive regulation of tumor necrosis factor secretion	0.155952	0.457927	3.42323	MIF	GO_BiologicalProcess_2017b
			methylumbelliferyl-acetate deacetylase activity	0.0570811	0.15036	3.42321	CEL	GO_MolecularFunction_2017b
			mitochondrial respiratory chain complex I, membrane segment	0.153023	0.54546	3.42311	NDUFB11	GO_CellularComponent_2017b
			positive regulation of transcription from RNA polymerase II promoter involved in defense response to fungus	0.4636	0.584775	3.42195	ELF1;LMX1B;HOXA5	GO_BiologicalProcess_2017b
			oncostatin-M receptor complex	0.432598	0.54546	3.4213	COL17A1;GABRR1;TSPAN7;SLC5A3;SSTR5	GO_CellularComponent_2017b
			heart looping	0.138227	0.431752	3.41658	FOXN4	GO_BiologicalProcess_2017b
			BMP receptor complex	0.432598	0.54546	3.41646	COL17A1;GABRR1;TSPAN7;SLC5A3;SSTR5	GO_CellularComponent_2017b
			positive regulation of DNA repair by positive regulation of transcription from RNA polymerase II promoter	0.471686	0.584775	3.41413	ELF1;LMX1B;HOXA5	GO_BiologicalProcess_2017b
			fatty acid beta-oxidation	0.161781	0.461222	3.41389	CEL	GO_BiologicalProcess_2017b
			insulin receptor complex	0.433979	0.54546	3.41233	COL17A1;GABRR1;TSPAN7;SLC5A3;SSTR5	GO_CellularComponent_2017b
			positive regulation of interferon-gamma secretion	0.161781	0.461222	3.4056	MIF	GO_BiologicalProcess_2017b
			transforming growth factor beta receptor complex	0.434669	0.54546	3.40081	COL17A1;GABRR1;TSPAN7;SLC5A3;SSTR5	GO_CellularComponent_2017b
			integral component of muscle cell projection membrane	0.431216	0.54546	3.39873	COL17A1;GABRR1;TSPAN7;SLC5A3;SSTR5	GO_CellularComponent_2017b
			ciliary neurotrophic factor receptor complex	0.433288	0.54546	3.39133	COL17A1;GABRR1;TSPAN7;SLC5A3;SSTR5	GO_CellularComponent_2017b
			DNA replication-independent nucleosome assembly	0.173318	0.478456	3.38795	H2BFM	GO_BiologicalProcess_2017b
			ATP-sensitive potassium channel complex	0.433979	0.54546	3.38488	COL17A1;GABRR1;TSPAN7;SLC5A3;SSTR5	GO_CellularComponent_2017b
			SC5b-7 complex	0.431216	0.54546	3.38304	COL17A1;GABRR1;TSPAN7;SLC5A3;SSTR5	GO_CellularComponent_2017b
			integral component of plasma membrane	0.431216	0.54546	3.38216	COL17A1;GABRR1;TSPAN7;SLC5A3;SSTR5	GO_CellularComponent_2017b
			enzyme IIA-maltose transporter complex	0.436739	0.54546	3.38007	COL17A1;GABRR1;TSPAN7;SLC5A3;SSTR5	GO_CellularComponent_2017b
			mitochondrial respiratory chain complex I, peripheral segment	0.153023	0.54546	3.37339	NDUFB11	GO_CellularComponent_2017b
			G-protein coupled receptor complex	0.431216	0.54546	3.36247	COL17A1;GABRR1;TSPAN7;SLC5A3;SSTR5	GO_CellularComponent_2017b
			adherens junction assembly	0.161781	0.461222	3.36205	FBLIM1	GO_BiologicalProcess_2017b
			interleukin-1 receptor complex	0.433288	0.54546	3.36094	COL17A1;GABRR1;TSPAN7;SLC5A3;SSTR5	GO_CellularComponent_2017b
			Transmission across Chemical Synapses_Homo sapiens_R-HSA-112315	0.164891	0.35434	3.35939	GABRR1;TSPAN7	Reactome_2016
			acetylalkylglycerol acetylhydrolase activity	0.0570811	0.15036	3.35633	CEL	GO_MolecularFunction_2017b
			maltose transport complex	0.436739	0.54546	3.35528	COL17A1;GABRR1;TSPAN7;SLC5A3;SSTR5	GO_CellularComponent_2017b
			positive regulation of transcription of Notch receptor target	0.476155	0.584775	3.34905	ELF1;LMX1B;HOXA5	GO_BiologicalProcess_2017b
			histamine-gated chloride channel complex	0.433288	0.54546	3.34563	COL17A1;GABRR1;TSPAN7;SLC5A3;SSTR5	GO_CellularComponent_2017b
			positive regulation of interleukin-8 secretion	0.179028	0.480827	3.34454	MIF	GO_BiologicalProcess_2017b
			membrane attack complex	0.434669	0.54546	3.34195	COL17A1;GABRR1;TSPAN7;SLC5A3;SSTR5	GO_CellularComponent_2017b
			negative regulation of respiratory burst involved in inflammatory response	0.16468	0.466097	3.34185	TRAFD1	GO_BiologicalProcess_2017b
			interleukin-27 receptor binding	0.0272737	0.15036	3.33246	MIF	GO_MolecularFunction_2017b
			ionotropic glutamate receptor complex	0.436739	0.54546	3.32606	COL17A1;GABRR1;TSPAN7;SLC5A3;SSTR5	GO_CellularComponent_2017b
			G-protein coupled receptor signaling pathway, coupled to cyclic nucleotide second messenger	0.144176	0.441538	3.32586	SSTR5	GO_BiologicalProcess_2017b
			interleukin-9 receptor complex	0.431216	0.54546	3.32292	COL17A1;GABRR1;TSPAN7;SLC5A3;SSTR5	GO_CellularComponent_2017b
			positive regulation of interferon-beta secretion	0.135237	0.431752	3.32122	MIF	GO_BiologicalProcess_2017b
			mitochondrial electron transport, NADH to ubiquinone	0.176178	0.480827	3.31115	NDUFB11	GO_BiologicalProcess_2017b
			NarGHI complex	0.431216	0.54546	3.31002	COL17A1;GABRR1;TSPAN7;SLC5A3;SSTR5	GO_CellularComponent_2017b
			interleukin-13 receptor binding	0.023905	0.15036	3.30773	MIF	GO_MolecularFunction_2017b
			fatty acid elongase activity	0.023905	0.15036	3.30674	ELOVL3	GO_MolecularFunction_2017b
			ADP-Ribosylation Factor_Homo sapiens_h_arapPathway	0.095428	0.140499	3.29876	ARAP1	Biocarta_2016
			G-protein coupled receptor signaling pathway coupled to cGMP nucleotide second messenger	0.150084	0.449106	3.29535	SSTR5	GO_BiologicalProcess_2017b
			cytosolic calcium ion transport	0.181869	0.480827	3.29453	NMUR2	GO_BiologicalProcess_2017b
			4-sulfomuconolactone hydrolase activity	0.0570811	0.15036	3.29179	CEL	GO_MolecularFunction_2017b
			type I interferon receptor complex	0.431216	0.54546	3.28985	COL17A1;GABRR1;TSPAN7;SLC5A3;SSTR5	GO_CellularComponent_2017b
			Golgi calcium ion transport	0.181869	0.480827	3.2874	NMUR2	GO_BiologicalProcess_2017b
			chondroitin sulfate biosynthetic process	0.1847	0.480827	3.28646	PXYLP1	GO_BiologicalProcess_2017b
			Peptide ligand-binding receptors_Homo sapiens_R-HSA-375276	0.143261	0.340107	3.28022	NMUR2;SSTR5	Reactome_2016
			calcium-mediated signaling using intracellular calcium source	0.167569	0.467524	3.27775	NMUR2	GO_BiologicalProcess_2017b
			Rohon-Beard neuron differentiation	0.195926	0.480827	3.27347	LMX1B	GO_BiologicalProcess_2017b
			medial motor column neuron differentiation	0.195926	0.480827	3.26786	LMX1B	GO_BiologicalProcess_2017b
			CD40 receptor complex	0.438118	0.54546	3.26683	COL17A1;GABRR1;TSPAN7;SLC5A3;SSTR5	GO_CellularComponent_2017b
			neuron differentiation involved in amphid sensory organ development	0.195926	0.480827	3.26136	LMX1B	GO_BiologicalProcess_2017b
			neuron differentiation involved in salivary gland development	0.195926	0.480827	3.26095	LMX1B	GO_BiologicalProcess_2017b
			platelet-derived growth factor receptor-ligand complex	0.431216	0.54546	3.25846	COL17A1;GABRR1;TSPAN7;SLC5A3;SSTR5	GO_CellularComponent_2017b
			leukemia inhibitory factor receptor binding	0.0272737	0.15036	3.25747	MIF	GO_MolecularFunction_2017b
			Transcriptional misregulation in cancer_Homo sapiens_hsa05202	0.128062	0.41676	3.25725	MAF;TSPAN7	KEGG_2016
			glutamatergic neuron differentiation	0.195926	0.480827	3.2532	LMX1B	GO_BiologicalProcess_2017b
			retinal bipolar neuron differentiation	0.195926	0.480827	3.25103	LMX1B	GO_BiologicalProcess_2017b
			interleukin-25 receptor binding	0.023905	0.15036	3.24703	MIF	GO_MolecularFunction_2017b
			positive regulation of cytokinesis	0.190332	0.480827	3.2461	SSTR5	GO_BiologicalProcess_2017b
			mechanoreceptor differentiation	0.195926	0.480827	3.24393	LMX1B	GO_BiologicalProcess_2017b
			interleukin-3 receptor complex	0.431216	0.54546	3.24245	COL17A1;GABRR1;TSPAN7;SLC5A3;SSTR5	GO_CellularComponent_2017b
			photoreceptor cell differentiation	0.195926	0.480827	3.24236	LMX1B	GO_BiologicalProcess_2017b
			negative regulation of tyrosine phosphorylation of STAT protein	0.1847	0.480827	3.23568	LRTM1	GO_BiologicalProcess_2017b
			Hexose transport_Homo sapiens_R-HSA-189200	0.153023	0.349942	3.23556	SLC5A3	Reactome_2016
			GABAergic neuron differentiation	0.198709	0.480827	3.23542	LMX1B	GO_BiologicalProcess_2017b
			ion transmembrane transport	0.368391	0.577324	3.22663	SLC47A2;GABRR1	GO_BiologicalProcess_2017b
			calcium ion transport	0.181869	0.480827	3.2229	NMUR2	GO_BiologicalProcess_2017b
			calcium ion export	0.179028	0.480827	3.21884	NMUR2	GO_BiologicalProcess_2017b
			pheophoridase activity	0.0570811	0.15036	3.21294	CEL	GO_MolecularFunction_2017b
			Huntington's disease_Homo sapiens_hsa05016	0.143261	0.41676	3.21192	NDUFB11;DNALI1	KEGG_2016
			U12-type precatalytic spliceosome	0.138227	0.54546	3.20676	PHF5A	GO_CellularComponent_2017b
			interleukin-4 receptor complex	0.431216	0.54546	3.20578	COL17A1;GABRR1;TSPAN7;SLC5A3;SSTR5	GO_CellularComponent_2017b
			acetylcholine-gated channel complex	0.438807	0.54546	3.20515	COL17A1;GABRR1;TSPAN7;SLC5A3;SSTR5	GO_CellularComponent_2017b
			methyl indole-3-acetate esterase activity	0.0570811	0.15036	3.19667	CEL	GO_MolecularFunction_2017b
			sarcoplasmic reticulum calcium ion transport	0.1847	0.480827	3.1711	NMUR2	GO_BiologicalProcess_2017b
			calcium ion import	0.198709	0.480827	3.16741	NMUR2	GO_BiologicalProcess_2017b
			interleukin-33 receptor binding	0.023905	0.15036	3.16599	MIF	GO_MolecularFunction_2017b
			mitochondrial large ribosomal subunit	0.161781	0.54546	3.16419	MRPL49	GO_CellularComponent_2017b
			RNA Polymerase III Abortive And Retractive Initiation_Homo sapiens_R-HSA-749476	0.132237	0.336265	3.1555	SSB	Reactome_2016
			interleukin-21 receptor binding	0.023905	0.15036	3.15148	MIF	GO_MolecularFunction_2017b
			positive regulation of transcription from RNA polymerase II promoter involved in defense response to Gram-negative bacterium	0.486814	0.585371	3.14061	ELF1;LMX1B;HOXA5	GO_BiologicalProcess_2017b
			interleukin-28 receptor binding	0.0272737	0.15036	3.1335	MIF	GO_MolecularFunction_2017b
			6-acetylglucose deacetylase activity	0.0570811	0.15036	3.13256	CEL	GO_MolecularFunction_2017b
			RNA Polymerase III Transcription_Homo sapiens_R-HSA-74158	0.132237	0.336265	3.12255	SSB	Reactome_2016
			hair cell differentiation	0.220633	0.480938	3.11939	LMX1B	GO_BiologicalProcess_2017b
			methyl jasmonate esterase activity	0.0570811	0.15036	3.11488	CEL	GO_MolecularFunction_2017b
			mRNA 3'-end processing by stem-loop binding and cleavage	0.201483	0.480938	3.10866	SSB	GO_BiologicalProcess_2017b
			SIDS Susceptibility Pathways_Mus musculus_WP1266	0.1847	0.446217	3.10823	LMX1B	WikiPathway_2016
			positive regulation of transcription from RNA polymerase II promoter involved in neuron differentiation	0.499122	0.593796	3.10753	ELF1;LMX1B;HOXA5	GO_BiologicalProcess_2017b
			noradrenergic neuron differentiation	0.207001	0.480938	3.10321	LMX1B	GO_BiologicalProcess_2017b
			keratan sulfate biosynthetic process	0.201483	0.480938	3.0915	PXYLP1	GO_BiologicalProcess_2017b
			integral component of the cytoplasmic side of the plasma membrane	0.441563	0.54546	3.08795	COL17A1;GABRR1;TSPAN7;SLC5A3;SSTR5	GO_CellularComponent_2017b
			neuron fate commitment	0.209746	0.480938	3.08633	LMX1B	GO_BiologicalProcess_2017b
			positive regulation of cytokine secretion	0.201483	0.480938	3.08138	MIF	GO_BiologicalProcess_2017b
			tannase activity	0.0570811	0.15036	3.0809	CEL	GO_MolecularFunction_2017b
			cardiac neuron differentiation	0.204246	0.480938	3.07511	LMX1B	GO_BiologicalProcess_2017b
			store-operated calcium entry	0.198709	0.480827	3.06632	NMUR2	GO_BiologicalProcess_2017b
			stress fiber	0.138227	0.54546	3.06096	FBLIM1	GO_CellularComponent_2017b
			interleukin-20 receptor binding	0.0272737	0.15036	3.05336	MIF	GO_MolecularFunction_2017b
			hormone-sensitive lipase activity	0.0570811	0.15036	3.04582	CEL	GO_MolecularFunction_2017b
			2-pyrone-4,6-dicarboxylate lactonase activity	0.0570811	0.15036	3.04309	CEL	GO_MolecularFunction_2017b
			mitochondrial respiratory chain complex I assembly	0.204246	0.480938	3.03597	NDUFB11	GO_BiologicalProcess_2017b
			positive regulation of peptidyl-tyrosine autophosphorylation	0.223331	0.482822	3.01804	MIF	GO_BiologicalProcess_2017b
			regulation of insulin secretion involved in cellular response to glucose stimulus	0.212482	0.480938	3.01255	SSTR5	GO_BiologicalProcess_2017b
			regulation of cardiac muscle contraction by calcium ion signaling	0.170449	0.473871	3.00499	NMUR2	GO_BiologicalProcess_2017b
			neuron differentiation	0.215208	0.480938	2.99758	LMX1B	GO_BiologicalProcess_2017b
			Fatty acid elongation_Homo sapiens_hsa00062	0.0828196	0.41676	2.98918	ELOVL3	KEGG_2016
			lens fiber cell differentiation	0.181869	0.480827	2.98881	MAF	GO_BiologicalProcess_2017b
			negative regulation of angiogenesis	0.215208	0.480938	2.98751	HOXA5	GO_BiologicalProcess_2017b
			Nicotine addiction_Homo sapiens_hsa05033	0.129227	0.41676	2.9854	GABRR1	KEGG_2016
			phospholipase C-activating serotonin receptor signaling pathway	0.167569	0.467524	2.97941	NMUR2	GO_BiologicalProcess_2017b
			solute:cation symporter activity	0.0205248	0.15036	2.97837	SLC5A3	GO_MolecularFunction_2017b
			sulfolactone hydrolase activity	0.0570811	0.15036	2.97344	CEL	GO_MolecularFunction_2017b
			interleukin-12 receptor binding	0.050536	0.15036	2.96976	MIF	GO_MolecularFunction_2017b
			phospholipase C-activating G-protein coupled receptor signaling pathway	0.167569	0.467524	2.96574	NMUR2	GO_BiologicalProcess_2017b
			regulation of insulin secretion	0.220633	0.480938	2.96103	SSTR5	GO_BiologicalProcess_2017b
			cephalosporin-C deacetylase activity	0.0570811	0.15036	2.95556	CEL	GO_MolecularFunction_2017b
			wax-ester hydrolase activity	0.0570811	0.15036	2.95419	CEL	GO_MolecularFunction_2017b
			peripheral nervous system neuron differentiation	0.234034	0.491191	2.94219	LMX1B	GO_BiologicalProcess_2017b
			phorbol-diester hydrolase activity	0.0570811	0.15036	2.93967	CEL	GO_MolecularFunction_2017b
			pectinesterase activity	0.0570811	0.15036	2.93006	CEL	GO_MolecularFunction_2017b
			phospholipase C-activating angiotensin-activated signaling pathway	0.179028	0.480827	2.92	NMUR2	GO_BiologicalProcess_2017b
			adenylate cyclase-modulating G-protein coupled receptor signaling pathway	0.244591	0.498076	2.9172	SSTR5	GO_BiologicalProcess_2017b
			phospholipase C-activating tachykinin receptor signaling pathway	0.179028	0.480827	2.90314	NMUR2	GO_BiologicalProcess_2017b
			Complex I biogenesis_Homo sapiens_R-HSA-6799198	0.155952	0.349942	2.89777	NDUFB11	Reactome_2016
			cell-matrix adhesion	0.217925	0.480938	2.87117	COL17A1	GO_BiologicalProcess_2017b
			mesangial cell-matrix adhesion	0.220633	0.480938	2.8699	COL17A1	GO_BiologicalProcess_2017b
			calcium-dependent cell-matrix adhesion	0.217925	0.480938	2.86788	COL17A1	GO_BiologicalProcess_2017b
			G alpha (i) signalling events_Homo sapiens_R-HSA-418594	0.200808	0.380882	2.8672	NMUR2;SSTR5	Reactome_2016
			calcium-independent cell-matrix adhesion	0.217925	0.480938	2.86244	COL17A1	GO_BiologicalProcess_2017b
			synaptic membrane adhesion to extracellular matrix	0.217925	0.480938	2.85932	COL17A1	GO_BiologicalProcess_2017b
			cell-matrix adhesion involved in ameboidal cell migration	0.220633	0.480938	2.85685	COL17A1	GO_BiologicalProcess_2017b
			acetylajmaline esterase activity	0.0570811	0.15036	2.85556	CEL	GO_MolecularFunction_2017b
			endothelial cell-matrix adhesion	0.217925	0.480938	2.85535	COL17A1	GO_BiologicalProcess_2017b
			phospholipase C-activating G-protein coupled glutamate receptor signaling pathway	0.195926	0.480827	2.85151	NMUR2	GO_BiologicalProcess_2017b
			interleukin-17E receptor binding	0.0272737	0.15036	2.84972	MIF	GO_MolecularFunction_2017b
			neuron development	0.257585	0.502669	2.84622	LMX1B	GO_BiologicalProcess_2017b
			positive regulation of postsynaptic cytosolic calcium concentration	0.249815	0.502669	2.84405	NMUR2	GO_BiologicalProcess_2017b
			positive regulation of presynaptic cytosolic calcium concentration	0.249815	0.502669	2.84178	NMUR2	GO_BiologicalProcess_2017b
			smooth muscle cell-matrix adhesion	0.220633	0.480938	2.83586	COL17A1	GO_BiologicalProcess_2017b
			erythropoietin receptor binding	0.0272737	0.15036	2.83447	MIF	GO_MolecularFunction_2017b
			regulation of cardiac conduction	0.236686	0.491191	2.83003	FOXN4	GO_BiologicalProcess_2017b
			Rho cell motility signaling pathway_Homo sapiens_h_rhoPathway	0.104772	0.140499	2.83	ARAP1	Biocarta_2016
			diphthine methylesterase activity	0.0570811	0.15036	2.82349	CEL	GO_MolecularFunction_2017b
			phospholipase A2 activity (consuming 1,2-dipalmitoylphosphatidylcholine)	0.0570811	0.15036	2.82191	CEL	GO_MolecularFunction_2017b
			phospholipase C-activating adrenergic receptor signaling pathway	0.179028	0.480827	2.8186	NMUR2	GO_BiologicalProcess_2017b
			C-terminal protein lipidation	0.236686	0.491191	2.80951	LYPD1	GO_BiologicalProcess_2017b
			1,2-diacylglycerol acylhydrolase activity	0.0570811	0.15036	2.80786	CEL	GO_MolecularFunction_2017b
			negative regulation of insulin secretion	0.236686	0.491191	2.80317	SSTR5	GO_BiologicalProcess_2017b
			calcium ion transport into cytosol	0.272889	0.502669	2.79261	NMUR2	GO_BiologicalProcess_2017b
			butyrolactone hydrolase activity	0.0570811	0.15036	2.78509	CEL	GO_MolecularFunction_2017b
			Fat digestion and absorption_Homo sapiens_hsa04975	0.132237	0.41676	2.78485	CEL	KEGG_2016
			epidermis development	0.209746	0.480938	2.77478	COL17A1	GO_BiologicalProcess_2017b
			protein esterification	0.255004	0.502669	2.77311	CEL	GO_BiologicalProcess_2017b
			NRAGE signals death through JNK_Homo sapiens_R-HSA-193648	0.144176	0.340107	2.77145	FGD2	Reactome_2016
			tRNA export from nucleus	0.255004	0.502669	2.7696	SSB	GO_BiologicalProcess_2017b
			dopaminergic neuron differentiation	0.236686	0.491191	2.76942	LMX1B	GO_BiologicalProcess_2017b
			ventral cord development	0.280423	0.502669	2.76909	NMUR2	GO_BiologicalProcess_2017b
			mitochondrial inner membrane	0.31426	0.54546	2.7592	NDUFB11;MRPL49	GO_CellularComponent_2017b
			larval central nervous system remodeling	0.280423	0.502669	2.74527	NMUR2	GO_BiologicalProcess_2017b
			intrinsic component of mitochondrial inner membrane	0.315532	0.54546	2.74411	NDUFB11;MRPL49	GO_CellularComponent_2017b
			4-methyloxaloacetate esterase activity	0.0570811	0.15036	2.73734	CEL	GO_MolecularFunction_2017b
			somatostatin receptor activity	0.050536	0.15036	2.73697	SSTR5	GO_MolecularFunction_2017b
			Assembly of collagen fibrils and other multimeric structures_Homo sapiens_R-HSA-2022090	0.170449	0.35434	2.73457	TLL1	Reactome_2016
			oncostatin-M receptor binding	0.0272737	0.15036	2.73337	MIF	GO_MolecularFunction_2017b
			positive regulation of B cell proliferation	0.267822	0.502669	2.72989	MIF	GO_BiologicalProcess_2017b
			positive regulation of peptidyl-serine phosphorylation of STAT protein	0.226021	0.48548	2.7278	MIF	GO_BiologicalProcess_2017b
			central nervous system segmentation	0.280423	0.502669	2.71738	NMUR2	GO_BiologicalProcess_2017b
			basal lamina disassembly	0.228701	0.487232	2.71621	TLL1	GO_BiologicalProcess_2017b
			central nervous system maturation	0.280423	0.502669	2.71368	NMUR2	GO_BiologicalProcess_2017b
			biofilm matrix disassembly	0.228701	0.487232	2.71184	TLL1	GO_BiologicalProcess_2017b
			phospholipase C-activating rhodopsin mediated signaling pathway	0.198709	0.480827	2.70401	NMUR2	GO_BiologicalProcess_2017b
			Non-odorant GPCRs_Mus musculus_WP1396	0.221012	0.446217	2.70097	NMUR2;SSTR5	WikiPathway_2016
			vascular endothelial growth factor receptor binding	0.0439462	0.15036	2.69606	MIF	GO_MolecularFunction_2017b
			Rac 1 cell motility signaling pathway_Homo sapiens_h_rac1Pathway	0.117083	0.140499	2.68328	ARAP1	Biocarta_2016
			preganglionic parasympathetic fiber development	0.282918	0.502669	2.6784	NMUR2	GO_BiologicalProcess_2017b
			GABA receptor activation_Homo sapiens_R-HSA-977443	0.173318	0.35434	2.67737	GABRR1	Reactome_2016
			basement membrane disassembly	0.23933	0.491191	2.67352	TLL1	GO_BiologicalProcess_2017b
			negative regulation of GTPase activity	0.215208	0.480938	2.65822	FGD2	GO_BiologicalProcess_2017b
			negative regulation of protein histidine kinase activity	0.23933	0.491191	2.63562	LRTM1	GO_BiologicalProcess_2017b
			Peptide GPCRs_Mus musculus_WP234	0.204246	0.446217	2.63308	SSTR5	WikiPathway_2016
			interleukin-23 receptor binding	0.030631	0.15036	2.63275	MIF	GO_MolecularFunction_2017b
			epidermis morphogenesis	0.228701	0.487232	2.63159	COL17A1	GO_BiologicalProcess_2017b
			carboxylic ester hydrolase activity	0.0570811	0.15036	2.63029	CEL	GO_MolecularFunction_2017b
			spinal cord development	0.302568	0.507952	2.63012	NMUR2	GO_BiologicalProcess_2017b
			T Cell Receptor Signaling Pathway_Homo sapiens_h_tcrPathway	0.173318	0.173318	2.62787	ARAP1	Biocarta_2016
			negative regulation of cyclin-dependent protein kinase activity	0.247207	0.5021	2.62247	LRTM1	GO_BiologicalProcess_2017b
			negative regulation of tRNA processing	0.287881	0.502669	2.61773	MIF	GO_BiologicalProcess_2017b
			negative regulation of protein serine/threonine kinase activity	0.260158	0.502669	2.61578	LRTM1	GO_BiologicalProcess_2017b
			negative regulation of histone gene expression	0.287881	0.502669	2.61447	MIF	GO_BiologicalProcess_2017b
			negative regulation of tau-protein kinase activity	0.241965	0.494012	2.61245	LRTM1	GO_BiologicalProcess_2017b
			suppression by virus of host gene expression	0.287881	0.502669	2.61221	MIF	GO_BiologicalProcess_2017b
			negative regulation of production of siRNA involved in RNA interference	0.287881	0.502669	2.60981	MIF	GO_BiologicalProcess_2017b
			N-acetylgalactosaminoglycan deacetylase activity	0.0570811	0.15036	2.60673	CEL	GO_MolecularFunction_2017b
			GPCRs, Class A Rhodopsin-like_Homo sapiens_WP455	0.224822	0.446217	2.60393	NMUR2;SSTR5	WikiPathway_2016
			negative regulation of protein maturation	0.287881	0.502669	2.60351	MIF	GO_BiologicalProcess_2017b
			focal adhesion assembly	0.260158	0.502669	2.60207	COL17A1	GO_BiologicalProcess_2017b
			negative regulation of snoRNA processing	0.287881	0.502669	2.59435	MIF	GO_BiologicalProcess_2017b
			oligodendrocyte differentiation	0.302568	0.507952	2.58882	NMUR2	GO_BiologicalProcess_2017b
			negative regulation of protein kinase activity by regulation of protein phosphorylation	0.255004	0.502669	2.58487	LRTM1	GO_BiologicalProcess_2017b
			calcium ion transmembrane transport	0.27036	0.502669	2.58429	NMUR2	GO_BiologicalProcess_2017b
			RNA polymerase II core promoter proximal region sequence-specific DNA binding	0.107794	0.163501	2.57907	ELF1;LMX1B;HOXA5	GO_MolecularFunction_2017b
			lipoprotein lipase activity	0.0538141	0.15036	2.57639	CEL	GO_MolecularFunction_2017b
			negative regulation of rhodopsin gene expression	0.29035	0.504534	2.57402	MIF	GO_BiologicalProcess_2017b
			Ras protein signal transduction	0.275409	0.502669	2.57049	RIN2	GO_BiologicalProcess_2017b
			brefeldin A esterase activity	0.0570811	0.15036	2.56775	CEL	GO_MolecularFunction_2017b
			astrocyte differentiation	0.300141	0.507135	2.56741	NMUR2	GO_BiologicalProcess_2017b
			Primary Focal Segmental Glomerulosclerosis FSGS_Mus musculus_WP2573	0.209746	0.446217	2.56517	LMX1B	WikiPathway_2016
			Glycerolipid metabolism_Homo sapiens_hsa00561	0.1847	0.492532	2.55528	CEL	KEGG_2016
			3,4-dihydrocoumarin hydrolase activity	0.0570811	0.15036	2.55527	CEL	GO_MolecularFunction_2017b
			negative regulation of production of miRNAs involved in gene silencing by miRNA	0.300141	0.507135	2.55204	MIF	GO_BiologicalProcess_2017b
			Circadian Clock_Homo sapiens_R-HSA-400253	0.195926	0.380882	2.54563	ELOVL3	Reactome_2016
			macrophage colony-stimulating factor receptor binding	0.030631	0.15036	2.54536	MIF	GO_MolecularFunction_2017b
			phospholipase C-activating G-protein coupled acetylcholine receptor signaling pathway	0.209746	0.480938	2.54155	NMUR2	GO_BiologicalProcess_2017b
			skin epidermis development	0.27792	0.502669	2.53836	COL17A1	GO_BiologicalProcess_2017b
			chromatin	0.226021	0.54546	2.52454	MAF	GO_CellularComponent_2017b
			microglia differentiation	0.316957	0.52425	2.51872	NMUR2	GO_BiologicalProcess_2017b
			steroid-lactonase activity	0.0570811	0.15036	2.51303	CEL	GO_MolecularFunction_2017b
			tumor necrosis factor receptor superfamily binding	0.0406344	0.15036	2.51101	MIF	GO_MolecularFunction_2017b
			CENP-A containing chromatin	0.228701	0.54546	2.50988	MAF	GO_CellularComponent_2017b
			Primary Focal Segmental Glomerulosclerosis FSGS_Homo sapiens_WP2572	0.220633	0.446217	2.50972	LMX1B	WikiPathway_2016
			granulocyte colony-stimulating factor receptor binding	0.0373113	0.15036	2.50948	MIF	GO_MolecularFunction_2017b
			podosome assembly	0.321688	0.526521	2.50178	SH3PXD2A	GO_BiologicalProcess_2017b
			interleukin-11 receptor binding	0.0373113	0.15036	2.49946	MIF	GO_MolecularFunction_2017b
			inactivation of MAPKK activity	0.267822	0.502669	2.49902	LRTM1	GO_BiologicalProcess_2017b
			transcriptionally silent chromatin	0.226021	0.54546	2.49796	MAF	GO_CellularComponent_2017b
			interleukin-4 receptor binding	0.0439462	0.15036	2.49539	MIF	GO_MolecularFunction_2017b
			negative regulation of rRNA processing	0.295262	0.506533	2.49457	MIF	GO_BiologicalProcess_2017b
			interleukin-6 receptor binding	0.0570811	0.15036	2.48848	MIF	GO_MolecularFunction_2017b
			prolactin receptor binding	0.030631	0.15036	2.48284	MIF	GO_MolecularFunction_2017b
			phospholipase C-activating dopamine receptor signaling pathway	0.226021	0.48548	2.47979	NMUR2	GO_BiologicalProcess_2017b
			ECM proteoglycans_Homo sapiens_R-HSA-3000178	0.173318	0.35434	2.47556	TNXB	Reactome_2016
			cytoplasmic chromatin	0.228701	0.54546	2.46136	MAF	GO_CellularComponent_2017b
			Signaling by PTK6_Homo sapiens_R-HSA-8848021	0.207001	0.380882	2.45695	ARAP1	Reactome_2016
			positive regulation of tyrosine phosphorylation of STAT protein	0.29281	0.504534	2.44015	MIF	GO_BiologicalProcess_2017b
			cortical cytoskeleton organization	0.272889	0.502669	2.43917	FGD2	GO_BiologicalProcess_2017b
			negative regulation of mRNA processing	0.312194	0.520766	2.42968	MIF	GO_BiologicalProcess_2017b
			cytoskeleton organization	0.267822	0.502669	2.42324	FGD2	GO_BiologicalProcess_2017b
			positive regulation of calcium ion transport into cytosol	0.3098	0.517874	2.4216	NMUR2	GO_BiologicalProcess_2017b
			microtubule cytoskeleton attachment to nuclear envelope	0.267822	0.502669	2.42001	FGD2	GO_BiologicalProcess_2017b
			interleukin-9-mediated signaling pathway	0.280423	0.502669	2.41975	LRTM1	GO_BiologicalProcess_2017b
			growth hormone receptor binding	0.0439462	0.15036	2.41947	MIF	GO_MolecularFunction_2017b
			interleukin-32-mediated signaling pathway	0.280423	0.502669	2.41697	LRTM1	GO_BiologicalProcess_2017b
			methyl salicylate esterase activity	0.0570811	0.15036	2.41657	CEL	GO_MolecularFunction_2017b
			Inflammatory bowel disease (IBD)_Homo sapiens_hsa05321	0.201483	0.495957	2.41638	MAF	KEGG_2016
			interleukin-23-mediated signaling pathway	0.280423	0.502669	2.41283	LRTM1	GO_BiologicalProcess_2017b
			interleukin-17A-mediated signaling pathway	0.280423	0.502669	2.4085	LRTM1	GO_BiologicalProcess_2017b
			septin cytoskeleton organization	0.27036	0.502669	2.40775	FGD2	GO_BiologicalProcess_2017b
			all-trans-retinyl-palmitate hydrolase, all-trans-retinol forming activity	0.0570811	0.15036	2.40757	CEL	GO_MolecularFunction_2017b
			interleukin-11-mediated signaling pathway	0.280423	0.502669	2.40592	LRTM1	GO_BiologicalProcess_2017b
			Ser-tRNA(Thr) hydrolase activity	0.0570811	0.15036	2.40406	CEL	GO_MolecularFunction_2017b
			granulocyte-macrophage colony-stimulating factor signaling pathway	0.280423	0.502669	2.40347	LRTM1	GO_BiologicalProcess_2017b
			interleukin-27-mediated signaling pathway	0.280423	0.502669	2.40338	LRTM1	GO_BiologicalProcess_2017b
			protein lipidation involved in autophagosome assembly	0.29281	0.504534	2.40257	LYPD1	GO_BiologicalProcess_2017b
			interleukin-13-mediated signaling pathway	0.287881	0.502669	2.39616	LRTM1	GO_BiologicalProcess_2017b
			establishment of endothelial blood-brain barrier	0.321688	0.526521	2.39398	NMUR2	GO_BiologicalProcess_2017b
			type III interferon signaling pathway	0.280423	0.502669	2.39199	LRTM1	GO_BiologicalProcess_2017b
			interleukin-5-mediated signaling pathway	0.280423	0.502669	2.39096	LRTM1	GO_BiologicalProcess_2017b
			Triglyceride Biosynthesis_Homo sapiens_R-HSA-75109	0.204246	0.380882	2.39026	ELOVL3	Reactome_2016
			regulation of transcription by carbon monoxide	0.473396	0.584775	2.38964	FOXN4;LMX1B	GO_BiologicalProcess_2017b
			negative regulation of protein tyrosine kinase activity	0.285403	0.502669	2.38934	LRTM1	GO_BiologicalProcess_2017b
			leptin-mediated signaling pathway	0.295262	0.506533	2.38891	LRTM1	GO_BiologicalProcess_2017b
			regulation of transcription by pheromones	0.473396	0.584775	2.38779	FOXN4;LMX1B	GO_BiologicalProcess_2017b
			interleukin-34-mediated signaling pathway	0.280423	0.502669	2.38715	LRTM1	GO_BiologicalProcess_2017b
			interleukin-33-mediated signaling pathway	0.280423	0.502669	2.3869	LRTM1	GO_BiologicalProcess_2017b
			double-stranded RNA-specific ribonuclease activity	0.0538141	0.15036	2.3853	RNASE1	GO_MolecularFunction_2017b
			regulation of transcription during mitotic cell cycle	0.473396	0.584775	2.38494	FOXN4;LMX1B	GO_BiologicalProcess_2017b
			regulation of mating-type specific transcription, DNA-templated	0.473396	0.584775	2.38466	FOXN4;LMX1B	GO_BiologicalProcess_2017b
			macrophage migration inhibitory factor signaling pathway	0.280423	0.502669	2.38291	LRTM1	GO_BiologicalProcess_2017b
			euchromatin	0.234034	0.54546	2.38212	MAF	GO_CellularComponent_2017b
			pectin acetylesterase activity	0.0570811	0.15036	2.38195	CEL	GO_MolecularFunction_2017b
			regulation of transcription from RNA polymerase V promoter	0.473396	0.584775	2.38175	FOXN4;LMX1B	GO_BiologicalProcess_2017b
			regulation of transcription by glucose	0.474532	0.584775	2.38172	FOXN4;LMX1B	GO_BiologicalProcess_2017b
			interleukin-18-mediated signaling pathway	0.287881	0.502669	2.3813	LRTM1	GO_BiologicalProcess_2017b
			interleukin-35-mediated signaling pathway	0.280423	0.502669	2.38121	LRTM1	GO_BiologicalProcess_2017b
			regulation of DNA-templated transcription, termination	0.474532	0.584775	2.38036	FOXN4;LMX1B	GO_BiologicalProcess_2017b
			prolactin signaling pathway	0.285403	0.502669	2.37947	LRTM1	GO_BiologicalProcess_2017b
			chromatin organization involved in regulation of transcription	0.473396	0.584775	2.3794	FOXN4;LMX1B	GO_BiologicalProcess_2017b
			interleukin-3-mediated signaling pathway	0.280423	0.502669	2.3791	LRTM1	GO_BiologicalProcess_2017b
			regulation of antisense RNA transcription	0.473396	0.584775	2.37744	FOXN4;LMX1B	GO_BiologicalProcess_2017b
			erythropoietin-mediated signaling pathway	0.287881	0.502669	2.37738	LRTM1	GO_BiologicalProcess_2017b
			interleukin-21-mediated signaling pathway	0.280423	0.502669	2.37536	LRTM1	GO_BiologicalProcess_2017b
			regulation of transcription from mitochondrial promoter	0.473396	0.584775	2.37468	FOXN4;LMX1B	GO_BiologicalProcess_2017b
			regulation of transcription by galactose	0.473396	0.584775	2.37381	FOXN4;LMX1B	GO_BiologicalProcess_2017b
			SLC-mediated transmembrane transport_Homo sapiens_R-HSA-425407	0.23628	0.393595	2.37319	SLC47A2;SLC5A3	Reactome_2016
			GDP-dissociation inhibitor activity	0.0538141	0.15036	2.37137	RIN2	GO_MolecularFunction_2017b
			interleukin-4-mediated signaling pathway	0.302568	0.507952	2.3698	LRTM1	GO_BiologicalProcess_2017b
			interleukin-17-mediated signaling pathway	0.280423	0.502669	2.3681	LRTM1	GO_BiologicalProcess_2017b
			interleukin-3 receptor binding	0.0373113	0.15036	2.36773	MIF	GO_MolecularFunction_2017b
			nitrogen catabolite regulation of transcription	0.477931	0.584775	2.36606	FOXN4;LMX1B	GO_BiologicalProcess_2017b
			interleukin-7-mediated signaling pathway	0.280423	0.502669	2.36512	LRTM1	GO_BiologicalProcess_2017b
			carbon catabolite regulation of transcription	0.477931	0.584775	2.36414	FOXN4;LMX1B	GO_BiologicalProcess_2017b
			oncostatin-M-mediated signaling pathway	0.285403	0.502669	2.36392	LRTM1	GO_BiologicalProcess_2017b
			positive regulation of insulin secretion	0.319327	0.526521	2.36339	SSTR5	GO_BiologicalProcess_2017b
			adiponectin-activated signaling pathway	0.287881	0.502669	2.36037	LRTM1	GO_BiologicalProcess_2017b
			regulation of chromatin-mediated maintenance of transcription	0.475666	0.584775	2.35954	FOXN4;LMX1B	GO_BiologicalProcess_2017b
			U12-type spliceosomal complex	0.247207	0.54546	2.35685	PHF5A	GO_CellularComponent_2017b
			macrophage colony-stimulating factor signaling pathway	0.287881	0.502669	2.3562	LRTM1	GO_BiologicalProcess_2017b
			interleukin-8-mediated signaling pathway	0.282918	0.502669	2.35486	LRTM1	GO_BiologicalProcess_2017b
			positive regulation of protein tyrosine kinase activity	0.314579	0.522522	2.35448	MIF	GO_BiologicalProcess_2017b
			interleukin-2 receptor binding	0.0406344	0.15036	2.35308	MIF	GO_MolecularFunction_2017b
			interleukin-2-mediated signaling pathway	0.282918	0.502669	2.35157	LRTM1	GO_BiologicalProcess_2017b
			Peptide GPCRs_Homo sapiens_WP24	0.226021	0.446217	2.34853	SSTR5	WikiPathway_2016
			regulation of DNA-templated transcription in response to stress	0.479061	0.584775	2.3478	FOXN4;LMX1B	GO_BiologicalProcess_2017b
			positive regulation of activation of Janus kinase activity	0.326387	0.529787	2.34749	MIF	GO_BiologicalProcess_2017b
			ciliary neurotrophic factor-mediated signaling pathway	0.285403	0.502669	2.3423	LRTM1	GO_BiologicalProcess_2017b
			granulocyte macrophage colony-stimulating factor receptor binding	0.0339768	0.15036	2.33905	MIF	GO_MolecularFunction_2017b
			regulation of chromatin silencing	0.479061	0.584775	2.33807	FOXN4;LMX1B	GO_BiologicalProcess_2017b
			stem cell factor receptor binding	0.030631	0.15036	2.33752	MIF	GO_MolecularFunction_2017b
			granulocyte colony-stimulating factor signaling pathway	0.285403	0.502669	2.33649	LRTM1	GO_BiologicalProcess_2017b
			interleukin-15-mediated signaling pathway	0.287881	0.502669	2.33455	LRTM1	GO_BiologicalProcess_2017b
			cytoskeletal anchoring at nuclear membrane	0.285403	0.502669	2.3343	FGD2	GO_BiologicalProcess_2017b
			interleukin-5 receptor binding	0.0373113	0.15036	2.32992	MIF	GO_MolecularFunction_2017b
			regulation of transcription from RNA polymerase I promoter	0.480189	0.584775	2.32973	FOXN4;LMX1B	GO_BiologicalProcess_2017b
			Cell death signalling via NRAGE, NRIF and NADE_Homo sapiens_R-HSA-204998	0.190332	0.380664	2.32752	FGD2	Reactome_2016
			acetylxylan esterase activity	0.0570811	0.15036	2.32636	CEL	GO_MolecularFunction_2017b
			heparan sulfate N-deacetylase activity	0.0570811	0.15036	2.32614	CEL	GO_MolecularFunction_2017b
			interleukin-12-mediated signaling pathway	0.282918	0.502669	2.32341	LRTM1	GO_BiologicalProcess_2017b
			aclacinomycin A methylesterase activity	0.0570811	0.15036	2.32217	CEL	GO_MolecularFunction_2017b
			GPCRs, Other_Mus musculus_WP41	0.231372	0.446217	2.31544	SSTR5	WikiPathway_2016
			ribonuclease R activity	0.0538141	0.15036	2.31363	RNASE1	GO_MolecularFunction_2017b
			cytokine-mediated signaling pathway	0.314579	0.522522	2.31113	LRTM1	GO_BiologicalProcess_2017b
			oligoribonucleotidase activity	0.0538141	0.15036	2.31088	RNASE1	GO_MolecularFunction_2017b
			mRNA catabolic process	0.367257	0.577324	2.30991	MIF	GO_BiologicalProcess_2017b
			neutrophil degranulation	0.503549	0.596348	2.30833	RAB3D;MIF	GO_BiologicalProcess_2017b
			cytoskeletal anchoring at plasma membrane	0.29035	0.504534	2.30765	FGD2	GO_BiologicalProcess_2017b
			regulation of DNA-templated transcription, elongation	0.483566	0.584775	2.30559	FOXN4;LMX1B	GO_BiologicalProcess_2017b
			regulation of transcription from RNA polymerase III promoter	0.483566	0.584775	2.30537	FOXN4;LMX1B	GO_BiologicalProcess_2017b
			interleukin-6-mediated signaling pathway	0.304987	0.510918	2.29862	LRTM1	GO_BiologicalProcess_2017b
			peptidyl-tyrosine dephosphorylation involved in inactivation of protein kinase activity	0.29281	0.504534	2.29821	LRTM1	GO_BiologicalProcess_2017b
			GPCR downstream signaling_Homo sapiens_R-HSA-388396	0.251071	0.393595	2.28653	OR6C70;OR2M7;NMUR2;SSTR5;FGD2	Reactome_2016
			regulation of DNA-templated transcription, initiation	0.489166	0.586732	2.27339	FOXN4;LMX1B	GO_BiologicalProcess_2017b
			detection of chemical stimulus involved in sensory perception	0.29281	0.504534	2.25302	OBP2A	GO_BiologicalProcess_2017b
			positive regulation of cytosolic calcium ion concentration	0.324041	0.529268	2.2469	NMUR2	GO_BiologicalProcess_2017b
			mitochondrial translational elongation	0.300141	0.507135	2.24585	MRPL49	GO_BiologicalProcess_2017b
			interleukin-9 receptor binding	0.0339768	0.15036	2.24213	MIF	GO_MolecularFunction_2017b
			nuclear microtubule	0.231372	0.54546	2.23896	TUBG2	GO_CellularComponent_2017b
			negative regulation of gene expression, epigenetic	0.369454	0.577324	2.23345	MIF	GO_BiologicalProcess_2017b
			ribonuclease E activity	0.0570811	0.15036	2.22741	RNASE1	GO_MolecularFunction_2017b
			interleukin-10 receptor binding	0.0373113	0.15036	2.22523	MIF	GO_MolecularFunction_2017b
			late endosome	0.249815	0.54546	2.22162	PARM1	GO_CellularComponent_2017b
			ribonuclease T1 activity	0.0538141	0.15036	2.21617	RNASE1	GO_MolecularFunction_2017b
			D-arabinonolactonase activity	0.0570811	0.15036	2.21437	CEL	GO_MolecularFunction_2017b
			precatalytic spliceosome	0.255004	0.54546	2.21414	PHF5A	GO_CellularComponent_2017b
			peptidyl-glycine cholesteryl ester biosynthesis from peptidyl-glycine	0.297706	0.507135	2.21009	LYPD1	GO_BiologicalProcess_2017b
			Neuronal System_Homo sapiens_R-HSA-112316	0.278498	0.413255	2.20997	GABRR1;TSPAN7	Reactome_2016
			skeletal system development	0.300141	0.507135	2.20656	TLL1	GO_BiologicalProcess_2017b
			skeletal system morphogenesis	0.316957	0.52425	2.20533	TLL1	GO_BiologicalProcess_2017b
			post-anaphase array microtubule	0.231372	0.54546	2.20434	TUBG2	GO_CellularComponent_2017b
			microtubule end	0.236686	0.54546	2.20364	TUBG2	GO_CellularComponent_2017b
			uronolactonase activity	0.0570811	0.15036	2.18996	CEL	GO_MolecularFunction_2017b
			interleukin-7 receptor binding	0.0339768	0.15036	2.18827	MIF	GO_MolecularFunction_2017b
			pimelyl-[acyl-carrier protein] methyl ester esterase activity	0.0570811	0.15036	2.17637	CEL	GO_MolecularFunction_2017b
			positive regulation of cytosolic calcium ion concentration involved in phospholipase C-activating G-protein coupled signaling pathway	0.360619	0.577324	2.17213	NMUR2	GO_BiologicalProcess_2017b
			negative regulation of transcription, DNA-templated	0.602	0.656699	2.17094	FOXN4;LMX1B;MIF	GO_BiologicalProcess_2017b
			ribonuclease G activity	0.0538141	0.15036	2.17032	RNASE1	GO_MolecularFunction_2017b
			positive regulation of guanyl-nucleotide exchange factor activity	0.326387	0.529787	2.15991	ARAP1	GO_BiologicalProcess_2017b
			GABA-A receptor activity	0.0538141	0.15036	2.15959	GABRR1	GO_MolecularFunction_2017b
			Mitochondrial translation elongation_Homo sapiens_R-HSA-5389840	0.252414	0.393595	2.15668	MRPL49	Reactome_2016
			charged-tRNA amino acid modification	0.321688	0.526521	2.15551	SSB	GO_BiologicalProcess_2017b
			mitochondrial translational termination	0.300141	0.507135	2.15527	MRPL49	GO_BiologicalProcess_2017b
			orsellinate-depside hydrolase activity	0.0570811	0.15036	2.14316	CEL	GO_MolecularFunction_2017b
			heterochromatin	0.249815	0.54546	2.14183	MAF	GO_CellularComponent_2017b
			axonemal microtubule	0.241965	0.54546	2.14147	TUBG2	GO_CellularComponent_2017b
			negative regulation of RNA splicing	0.360619	0.577324	2.13643	MIF	GO_BiologicalProcess_2017b
			Mitochondrial translation termination_Homo sapiens_R-HSA-5419276	0.252414	0.393595	2.13409	MRPL49	Reactome_2016
			all-trans-retinyl-palmitate hydrolase, 11-cis retinol forming activity	0.0603369	0.151544	2.12619	CEL	GO_MolecularFunction_2017b
			multivesicular body	0.27792	0.54546	2.12119	PARM1	GO_CellularComponent_2017b
			protein homotrimerization	0.353913	0.569748	2.11785	MIF	GO_BiologicalProcess_2017b
			Recruitment of mitotic centrosome proteins and complexes_Homo sapiens_R-HSA-380270	0.23933	0.393595	2.11756	TUBG2	Reactome_2016
			Mitochondrial translation initiation_Homo sapiens_R-HSA-5368286	0.252414	0.393595	2.10986	MRPL49	Reactome_2016
			embryonic skeletal system development	0.321688	0.526521	2.10608	TLL1	GO_BiologicalProcess_2017b
			Centrosome maturation_Homo sapiens_R-HSA-380287	0.23933	0.393595	2.10439	TUBG2	Reactome_2016
			cholinesterase activity	0.0635817	0.156064	2.10156	CEL	GO_MolecularFunction_2017b
			trans-permethrin hydrolase activity	0.0570811	0.15036	2.09408	CEL	GO_MolecularFunction_2017b
			G alpha (12/13) signalling events_Homo sapiens_R-HSA-416482	0.228701	0.393595	2.0914	FGD2	Reactome_2016
			Golgi to plasma membrane protein transport	0.326387	0.529787	2.08867	RAB26	GO_BiologicalProcess_2017b
			secretory vesicle	0.353913	0.54546	2.08409	RAB3D	GO_CellularComponent_2017b
			RNA polymerase II transcriptional activator activity, metal ion regulated core promoter proximal region sequence-specific binding	0.099013	0.161473	2.07771	ELF1;HOXA5	GO_MolecularFunction_2017b
			4-O-methyl-glucuronoyl methylesterase activity	0.0570811	0.15036	2.07762	CEL	GO_MolecularFunction_2017b
			epidermal cell differentiation	0.349403	0.563646	2.07732	COL17A1	GO_BiologicalProcess_2017b
			bone development	0.335688	0.543759	2.07091	TLL1	GO_BiologicalProcess_2017b
			Mitochondrial translation_Homo sapiens_R-HSA-5368287	0.267822	0.403929	2.07013	MRPL49	Reactome_2016
			cutinase activity	0.0570811	0.15036	2.06931	CEL	GO_MolecularFunction_2017b
			regulation of transcription, DNA-templated	0.548241	0.643445	2.06544	FOXN4;LMX1B	GO_BiologicalProcess_2017b
			cartilage development	0.342581	0.55378	2.05495	TLL1	GO_BiologicalProcess_2017b
			platelet degranulation	0.376002	0.577324	2.05196	RAB26	GO_BiologicalProcess_2017b
			L-rhamnono-1,4-lactonase activity	0.0570811	0.15036	2.04786	CEL	GO_MolecularFunction_2017b
			negative regulation of translation	0.437899	0.584775	2.03955	MIF	GO_BiologicalProcess_2017b
			retinyl-palmitate esterase activity	0.0635817	0.156064	2.03881	CEL	GO_MolecularFunction_2017b
			negative regulation of gene expression	0.443745	0.584775	2.03402	MIF	GO_BiologicalProcess_2017b
			GTPase regulator activity	0.0339768	0.15036	2.03161	RIN2	GO_MolecularFunction_2017b
			lactonohydrolase activity	0.0570811	0.15036	2.00414	CEL	GO_MolecularFunction_2017b
			gluconolactonase activity	0.0603369	0.151544	1.99138	CEL	GO_MolecularFunction_2017b
			negative regulation of protein kinase activity	0.386765	0.577324	1.99095	LRTM1	GO_BiologicalProcess_2017b
			all-trans-retinyl-ester hydrolase, 11-cis retinol forming activity	0.0603369	0.151544	1.98955	CEL	GO_MolecularFunction_2017b
			TGF-beta signaling pathway_Homo sapiens_P00052	0.262721	0.417971	1.98572	TLL1	PANTHER_2016
			late endosome membrane	0.328724	0.54546	1.98547	PARM1	GO_CellularComponent_2017b
			Gene Silencing by RNA_Homo sapiens_R-HSA-211000	0.295262	0.42444	1.97861	TSNAX	Reactome_2016
			transcriptionally active chromatin	0.280423	0.54546	1.96755	MAF	GO_CellularComponent_2017b
			late endosome lumen	0.285403	0.54546	1.96607	PARM1	GO_CellularComponent_2017b
			acetylsalicylate deacetylase activity	0.0570811	0.15036	1.96265	CEL	GO_MolecularFunction_2017b
			nucleotide transmembrane transport	0.384627	0.577324	1.95846	SLC47A2	GO_BiologicalProcess_2017b
			phytochelatin transmembrane transport	0.384627	0.577324	1.95762	SLC47A2	GO_BiologicalProcess_2017b
			(+)-abscisic acid D-glucopyranosyl ester transmembrane transport	0.384627	0.577324	1.95267	SLC47A2	GO_BiologicalProcess_2017b
			sulfathiazole transmembrane transport	0.384627	0.577324	1.95032	SLC47A2	GO_BiologicalProcess_2017b
			purine-containing compound transmembrane transport	0.384627	0.577324	1.94961	SLC47A2	GO_BiologicalProcess_2017b
			hydrogen peroxide transmembrane transport	0.384627	0.577324	1.94637	SLC47A2	GO_BiologicalProcess_2017b
			transmembrane transport	0.384627	0.577324	1.94628	SLC47A2	GO_BiologicalProcess_2017b
			sterol transmembrane transport	0.386765	0.577324	1.94544	SLC47A2	GO_BiologicalProcess_2017b
			S-adenosyl-L-methionine transmembrane transport	0.386765	0.577324	1.94481	SLC47A2	GO_BiologicalProcess_2017b
			ATP hydrolysis coupled transmembrane transport	0.386765	0.577324	1.94438	SLC47A2	GO_BiologicalProcess_2017b
			vacuolar transmembrane transport	0.384627	0.577324	1.94352	SLC47A2	GO_BiologicalProcess_2017b
			oligopeptide transmembrane transport	0.386765	0.577324	1.94275	SLC47A2	GO_BiologicalProcess_2017b
			Class A/1 (Rhodopsin-like receptors)_Homo sapiens_R-HSA-373076	0.306618	0.433983	1.94168	NMUR2;SSTR5	Reactome_2016
			import across plasma membrane	0.384627	0.577324	1.94054	SLC47A2	GO_BiologicalProcess_2017b
			5-amino-1-ribofuranosylimidazole-4-carboxamide transmembrane transport	0.384627	0.577324	1.94015	SLC47A2	GO_BiologicalProcess_2017b
			vitamin transmembrane transport	0.391019	0.577324	1.93857	SLC47A2	GO_BiologicalProcess_2017b
			organic acid transmembrane transport	0.384627	0.577324	1.93455	SLC47A2	GO_BiologicalProcess_2017b
			purine nucleotide-sugar transmembrane transport	0.384627	0.577324	1.93442	SLC47A2	GO_BiologicalProcess_2017b
			chemokine-mediated signaling pathway	0.382482	0.577324	1.93285	LRTM1	GO_BiologicalProcess_2017b
			triose phosphate transmembrane transport	0.384627	0.577324	1.93254	SLC47A2	GO_BiologicalProcess_2017b
			nuclear telomere cap complex	0.304987	0.54546	1.93113	SSB	GO_CellularComponent_2017b
			autoinducer AI-2 transmembrane transport	0.386765	0.577324	1.93034	SLC47A2	GO_BiologicalProcess_2017b
			carbohydrate transmembrane transport	0.386765	0.577324	1.92981	SLC47A2	GO_BiologicalProcess_2017b
			carbon dioxide transmembrane transport	0.391019	0.577324	1.92944	SLC47A2	GO_BiologicalProcess_2017b
			peptide pheromone export by transmembrane transport	0.384627	0.577324	1.92928	SLC47A2	GO_BiologicalProcess_2017b
			pyrimidine-containing compound transmembrane transport	0.384627	0.577324	1.92814	SLC47A2	GO_BiologicalProcess_2017b
			reduced folate transmembrane transport	0.386765	0.577324	1.92757	SLC47A2	GO_BiologicalProcess_2017b
			11-cis-retinyl-palmitate hydrolase activity	0.0570811	0.15036	1.92713	CEL	GO_MolecularFunction_2017b
			urea transmembrane transport	0.384627	0.577324	1.92641	SLC47A2	GO_BiologicalProcess_2017b
			positive regulation of peptidyl-serine phosphorylation	0.426024	0.584775	1.92565	MIF	GO_BiologicalProcess_2017b
			polyamine transmembrane transport	0.384627	0.577324	1.92435	SLC47A2	GO_BiologicalProcess_2017b
			positive regulation of ERK1 and ERK2 cascade via TNFSF11-mediated signaling	0.407747	0.584775	1.92306	MIF	GO_BiologicalProcess_2017b
			bis(2-ethylhexyl)phthalate esterase activity	0.0570811	0.15036	1.92153	CEL	GO_MolecularFunction_2017b
			GABAergic synapse_Homo sapiens_hsa04727	0.262721	0.508913	1.91603	GABRR1	KEGG_2016
			Respiratory electron transport_Homo sapiens_R-HSA-611105	0.262721	0.40284	1.91494	NDUFB11	Reactome_2016
			chitooligosaccharide deacetylase activity	0.0570811	0.15036	1.90509	CEL	GO_MolecularFunction_2017b
			heme transmembrane transport	0.391019	0.577324	1.89169	SLC47A2	GO_BiologicalProcess_2017b
			nucleoside transmembrane transport	0.391019	0.577324	1.89159	SLC47A2	GO_BiologicalProcess_2017b
			type I interferon signaling pathway	0.401528	0.584775	1.89083	LRTM1	GO_BiologicalProcess_2017b
			positive regulation of protein phosphorylation	0.407747	0.584775	1.88918	MIF	GO_BiologicalProcess_2017b
			3-oxoadipate enol-lactonase activity	0.0570811	0.15036	1.88707	CEL	GO_MolecularFunction_2017b
			p75 NTR receptor-mediated signalling_Homo sapiens_R-HSA-193704	0.249815	0.393595	1.8831	FGD2	Reactome_2016
			phospholipase A2 activity consuming 1,2-dioleoylphosphatidylethanolamine)	0.0570811	0.15036	1.87913	CEL	GO_MolecularFunction_2017b
			palmitoleyl hydrolase activity	0.0603369	0.151544	1.87909	CEL	GO_MolecularFunction_2017b
			collagen fibril organization	0.413902	0.584775	1.87047	SH3PXD2A	GO_BiologicalProcess_2017b
			extracellular matrix organization involved in endocardium development	0.391019	0.577324	1.86948	SH3PXD2A	GO_BiologicalProcess_2017b
			siderophore transmembrane transport	0.388896	0.577324	1.86898	SLC47A2	GO_BiologicalProcess_2017b
			Heterotrimeric G-protein signaling pathway-Gq alpha and Go alpha mediated pathway_Homo sapiens_P00027	0.307397	0.417971	1.86787	SSTR5	PANTHER_2016
			fibronectin fibril organization	0.393136	0.578271	1.86746	SH3PXD2A	GO_BiologicalProcess_2017b
			drug transmembrane transport	0.405681	0.584775	1.86717	SLC47A2	GO_BiologicalProcess_2017b
			regulation of transcription involved in G1/S transition of mitotic cell cycle	0.576474	0.653583	1.86707	FOXN4;LMX1B	GO_BiologicalProcess_2017b
			biofilm matrix organization	0.391019	0.577324	1.86701	SH3PXD2A	GO_BiologicalProcess_2017b
			extracellular matrix organization	0.391019	0.577324	1.86543	SH3PXD2A	GO_BiologicalProcess_2017b
			basement membrane organization	0.393136	0.578271	1.86105	SH3PXD2A	GO_BiologicalProcess_2017b
			extracellular matrix organization in marginal zone involved in cerebral cortex radial glia guided migration	0.391019	0.577324	1.86068	SH3PXD2A	GO_BiologicalProcess_2017b
			nuclear chromosome, telomeric region	0.344863	0.54546	1.85895	SSB	GO_CellularComponent_2017b
			cellulose microfibril organization	0.391019	0.577324	1.85745	SH3PXD2A	GO_BiologicalProcess_2017b
			neuromedin U receptor activity	0.0406344	0.15036	1.85186	NMUR2	GO_MolecularFunction_2017b
			alpha-amino-acid esterase activity	0.0603369	0.151544	1.85093	CEL	GO_MolecularFunction_2017b
			ECM-receptor interaction_Homo sapiens_hsa04512	0.247207	0.508913	1.84132	TNXB	KEGG_2016
			chromaffin granule lumen	0.328724	0.54546	1.83734	MIF	GO_CellularComponent_2017b
			filamin binding	0.0339768	0.15036	1.83335	FBLIM1	GO_MolecularFunction_2017b
			Kit signaling pathway	0.431992	0.584775	1.82861	LRTM1	GO_BiologicalProcess_2017b
			guanyl-nucleotide exchange factor adaptor activity	0.0339768	0.15036	1.82835	RIN2	GO_MolecularFunction_2017b
			Morphine addiction_Homo sapiens_hsa05032	0.27036	0.508913	1.8278	GABRR1	KEGG_2016
			gene expression involved in extracellular matrix organization	0.397346	0.583369	1.82717	SH3PXD2A	GO_BiologicalProcess_2017b
			cytoskeletal rearrangement involved in phagocytosis, engulfment	0.41594	0.584775	1.82696	FGD2	GO_BiologicalProcess_2017b
			secretory granule lumen	0.328724	0.54546	1.82305	MIF	GO_CellularComponent_2017b
			aclacinomycin T methylesterase activity	0.0570811	0.15036	1.81758	CEL	GO_MolecularFunction_2017b
			extracellular matrix assembly	0.403608	0.584775	1.81624	SH3PXD2A	GO_BiologicalProcess_2017b
			brain development	0.453356	0.584775	1.81516	NMUR2	GO_BiologicalProcess_2017b
			dense core granule lumen	0.331053	0.54546	1.81105	MIF	GO_CellularComponent_2017b
			interleukin-1-mediated signaling pathway	0.419994	0.584775	1.79842	LRTM1	GO_BiologicalProcess_2017b
			positive regulation of peptidyl-tyrosine phosphorylation	0.443745	0.584775	1.79515	MIF	GO_BiologicalProcess_2017b
			vinylacetate caboxylester hydrolase activity	0.0570811	0.15036	1.79483	CEL	GO_MolecularFunction_2017b
			nuclear telomeric heterochromatin	0.337994	0.54546	1.78705	SSB	GO_CellularComponent_2017b
			chlorophyllase activity	0.0570811	0.15036	1.78399	CEL	GO_MolecularFunction_2017b
			6-phosphogluconolactonase activity	0.0603369	0.151544	1.7809	CEL	GO_MolecularFunction_2017b
			intracellular calcium activated chloride channel activity	0.0439462	0.15036	1.77847	NMUR2	GO_MolecularFunction_2017b
			Retrograde endocannabinoid signaling_Homo sapiens_hsa04723	0.295262	0.524911	1.76997	GABRR1	KEGG_2016
			1,4-lactonase activity	0.0570811	0.15036	1.76178	CEL	GO_MolecularFunction_2017b
			Ser(Gly)-tRNA(Ala) hydrolase activity	0.0570811	0.15036	1.75982	CEL	GO_MolecularFunction_2017b
			proteolysis	0.453356	0.584775	1.75683	XPNPEP1	GO_BiologicalProcess_2017b
			ciliary neurotrophic factor receptor binding	0.0406344	0.15036	1.75623	MIF	GO_MolecularFunction_2017b
			actinomycin lactonase activity	0.0570811	0.15036	1.75437	CEL	GO_MolecularFunction_2017b
			Spinal Cord Injury_Homo sapiens_WP2431	0.337994	0.536417	1.75078	MIF	WikiPathway_2016
			protein transmembrane transport	0.443745	0.584775	1.75075	SLC47A2	GO_BiologicalProcess_2017b
			Transmembrane transport of small molecules_Homo sapiens_R-HSA-382551	0.336857	0.455747	1.73988	SLC47A2;GABRR1;SLC5A3	Reactome_2016
			Cell surface interactions at the vascular wall_Homo sapiens_R-HSA-202733	0.295262	0.42444	1.73825	MIF	Reactome_2016
			positive regulation of cerebellar granule cell migration by calcium	0.460927	0.584775	1.7353	NMUR2	GO_BiologicalProcess_2017b
			neuropeptide binding	0.0570811	0.15036	1.71668	SSTR5	GO_MolecularFunction_2017b
			inorganic ion transmembrane transport	0.443745	0.584775	1.71117	GABRR1	GO_BiologicalProcess_2017b
			aminoacyl-tRNA editing activity	0.0668154	0.158595	1.70705	CEL	GO_MolecularFunction_2017b
			regulation of transcription involved in G2/M transition of mitotic cell cycle	0.601547	0.656699	1.70675	FOXN4;LMX1B	GO_BiologicalProcess_2017b
			protein modification by small protein removal	0.455259	0.584775	1.70067	XPNPEP1	GO_BiologicalProcess_2017b
			self proteolysis	0.455259	0.584775	1.69893	XPNPEP1	GO_BiologicalProcess_2017b
			membrane repolarization	0.451447	0.584775	1.69784	GABRR1	GO_BiologicalProcess_2017b
			tRNA-specific ribonuclease activity	0.0570811	0.15036	1.69752	RNASE1	GO_MolecularFunction_2017b
			establishment or maintenance of transmembrane electrochemical gradient	0.44761	0.584775	1.69511	GABRR1	GO_BiologicalProcess_2017b
			fibrillar center	0.349403	0.54546	1.68989	FBLIM1	GO_CellularComponent_2017b
			Signaling by Rho GTPases_Homo sapiens_R-HSA-194315	0.362168	0.482891	1.68428	ARAP1;FGD2	Reactome_2016
			Respiratory electron transport, ATP synthesis by chemiosmotic coupling, and heat production by uncoupling proteins._Homo sapiens_R-HSA-163200	0.314579	0.438505	1.67662	NDUFB11	Reactome_2016
			Protein digestion and absorption_Homo sapiens_hsa04974	0.267822	0.508913	1.67483	COL17A1	KEGG_2016
			platelet dense granule lumen	0.360619	0.54546	1.6724	MIF	GO_CellularComponent_2017b
			aminoacyl-tRNA hydrolase activity	0.0668154	0.158595	1.67007	CEL	GO_MolecularFunction_2017b
			membrane protein proteolysis	0.462804	0.584775	1.66251	XPNPEP1	GO_BiologicalProcess_2017b
			ficolin-1-rich granule lumen	0.347137	0.54546	1.65893	MIF	GO_CellularComponent_2017b
			PDGF signaling pathway_Homo sapiens_P00047	0.321688	0.417971	1.65391	ELF1	PANTHER_2016
			1-alkyl-2-acetylglycerophosphocholine esterase activity	0.0635817	0.156064	1.63766	CEL	GO_MolecularFunction_2017b
			poly(U) RNA binding	0.0570811	0.15036	1.6311	SSB	GO_MolecularFunction_2017b
			post-anaphase microtubule array	0.362839	0.54546	1.62129	TUBG2	GO_CellularComponent_2017b
			mRNA Processing_Homo sapiens_WP411	0.356156	0.536417	1.61894	PHF5A	WikiPathway_2016
			amiloride:proton antiporter activity	0.0339768	0.15036	1.61894	SLC47A2	GO_MolecularFunction_2017b
			short-chain carboxylesterase activity	0.0570811	0.15036	1.61846	CEL	GO_MolecularFunction_2017b
			mitochondrial transmembrane transport	0.464674	0.584775	1.61595	SLC47A2	GO_BiologicalProcess_2017b
			activation of GTPase activity	0.468395	0.584775	1.6103	ARAP1	GO_BiologicalProcess_2017b
			preprophase band	0.362839	0.54546	1.60375	TUBG2	GO_CellularComponent_2017b
			pheophytinase activity	0.0570811	0.15036	1.56465	CEL	GO_MolecularFunction_2017b
			manchette	0.369454	0.54546	1.56313	TUBG2	GO_CellularComponent_2017b
			hydroxybutyrate-dimer hydrolase activity	0.0570811	0.15036	1.55851	CEL	GO_MolecularFunction_2017b
			RNA polymerase II distal enhancer sequence-specific DNA binding	0.12576	0.187339	1.55404	FOXN4;LMX1B	GO_MolecularFunction_2017b
			RNA polymerase I enhancer sequence-specific DNA binding	0.0406344	0.15036	1.55026	FOXN4	GO_MolecularFunction_2017b
			cortical microtubule cytoskeleton	0.388896	0.54546	1.54401	TUBG2	GO_CellularComponent_2017b
			Regulation of toll-like receptor signaling pathway_Homo sapiens_WP1449	0.386765	0.536417	1.54105	TRAFD1	WikiPathway_2016
			recombination hotspot binding	0.231751	0.299141	1.53662	TSNAX;H2BFM;HOXA5	GO_MolecularFunction_2017b
			endosulfan lactone lactonase activity	0.0570811	0.15036	1.53433	CEL	GO_MolecularFunction_2017b
			RNA Polymerase I, RNA Polymerase III, and Mitochondrial Transcription_Homo sapiens_R-HSA-504046	0.331053	0.454581	1.53127	SSB	Reactome_2016
			Metabolism of lipids and lipoproteins_Homo sapiens_R-HSA-556833	0.398255	0.508881	1.53122	ELOVL3;APOF;CEL	Reactome_2016
			DNA secondary structure binding	0.231751	0.299141	1.52874	TSNAX;H2BFM;HOXA5	GO_MolecularFunction_2017b
			regulation of natural killer cell proliferation involved in immune response	0.483025	0.584775	1.52367	COL17A1	GO_BiologicalProcess_2017b
			bacterial-type RNA polymerase enhancer sequence-specific DNA binding	0.0406344	0.15036	1.51888	FOXN4	GO_MolecularFunction_2017b
			bent DNA binding	0.231751	0.299141	1.51881	TSNAX;H2BFM;HOXA5	GO_MolecularFunction_2017b
			regulation of humoral immune response	0.481218	0.584775	1.51813	COL17A1	GO_BiologicalProcess_2017b
			regulation of T-helper cell differentiation	0.481218	0.584775	1.51642	COL17A1	GO_BiologicalProcess_2017b
			Adipogenesis genes_Mus musculus_WP447	0.358391	0.536417	1.51468	MIF	WikiPathway_2016
			negative regulation of immune response	0.490191	0.586732	1.51351	COL17A1	GO_BiologicalProcess_2017b
			regulation of natural killer cell differentiation involved in immune response	0.483025	0.584775	1.51062	COL17A1	GO_BiologicalProcess_2017b
			regulation of neutrophil degranulation	0.481218	0.584775	1.51004	COL17A1	GO_BiologicalProcess_2017b
			regulation of mast cell activation involved in immune response	0.483025	0.584775	1.50945	COL17A1	GO_BiologicalProcess_2017b
			proteolysis involved in cellular protein catabolic process	0.497259	0.592478	1.50944	XPNPEP1	GO_BiologicalProcess_2017b
			regulation of type 2 immune response	0.479405	0.584775	1.50787	COL17A1	GO_BiologicalProcess_2017b
			histone-dependent DNA binding	0.231751	0.299141	1.50662	TSNAX;H2BFM;HOXA5	GO_MolecularFunction_2017b
			regulation of immune response to tumor cell	0.479405	0.584775	1.50596	COL17A1	GO_BiologicalProcess_2017b
			regulation of memory T cell differentiation	0.484826	0.584775	1.50577	COL17A1	GO_BiologicalProcess_2017b
			regulation of gamma-delta T cell activation involved in immune response	0.479405	0.584775	1.50451	COL17A1	GO_BiologicalProcess_2017b
			regulation of immune response	0.479405	0.584775	1.50226	COL17A1	GO_BiologicalProcess_2017b
			positive regulation of immune response	0.48662	0.585371	1.50163	COL17A1	GO_BiologicalProcess_2017b
			regulation of eosinophil degranulation	0.479405	0.584775	1.501	COL17A1	GO_BiologicalProcess_2017b
			regulation of plasma cell differentiation	0.484826	0.584775	1.50058	COL17A1	GO_BiologicalProcess_2017b
			regulation of basophil degranulation	0.479405	0.584775	1.49891	COL17A1	GO_BiologicalProcess_2017b
			regulation of CD4-positive, CD25-positive, alpha-beta regulatory T cell differentiation involved in immune response	0.479405	0.584775	1.49767	COL17A1	GO_BiologicalProcess_2017b
			DNA clamp activity	0.231751	0.299141	1.49741	TSNAX;H2BFM;HOXA5	GO_MolecularFunction_2017b
			regulation of T cell activation via T cell receptor contact with antigen bound to MHC molecule on antigen presenting cell	0.493737	0.589178	1.49544	COL17A1	GO_BiologicalProcess_2017b
			1-oxa-2-oxocycloheptane lactonase activity	0.0570811	0.15036	1.49496	CEL	GO_MolecularFunction_2017b
			xylono-1,4-lactonase activity	0.0570811	0.15036	1.49237	CEL	GO_MolecularFunction_2017b
			regulation of adaptive immune response	0.484826	0.584775	1.49016	COL17A1	GO_BiologicalProcess_2017b
			regulation of cytokine production involved in immune response	0.491967	0.58796	1.4874	COL17A1	GO_BiologicalProcess_2017b
			chlorogenate hydrolase activity	0.0570811	0.15036	1.48701	CEL	GO_MolecularFunction_2017b
			base pairing with DNA	0.231751	0.299141	1.48612	TSNAX;H2BFM;HOXA5	GO_MolecularFunction_2017b
			positive regulation of ERK1 and ERK2 cascade	0.51281	0.603668	1.47948	MIF	GO_BiologicalProcess_2017b
			1-16:0-2-18:2-phosphatidylcholine sn-1 acylhydrolase activity	0.0570811	0.15036	1.47921	CEL	GO_MolecularFunction_2017b
			Heterotrimeric G-protein signaling pathway-Gi alpha and Gs alpha mediated pathway_Homo sapiens_P00026	0.356156	0.417971	1.47903	SSTR5	PANTHER_2016
			DNA clamp unloader activity	0.231751	0.299141	1.47815	TSNAX;H2BFM;HOXA5	GO_MolecularFunction_2017b
			DNA end binding	0.232665	0.299141	1.47703	TSNAX;H2BFM;HOXA5	GO_MolecularFunction_2017b
			interferon-gamma-mediated signaling pathway	0.50768	0.599429	1.47355	LRTM1	GO_BiologicalProcess_2017b
			G-quadruplex DNA binding	0.235412	0.300881	1.47302	TSNAX;H2BFM;HOXA5	GO_MolecularFunction_2017b
			Adipogenesis_Homo sapiens_WP236	0.362839	0.536417	1.47284	MIF	WikiPathway_2016
			regulatory region DNA binding	0.23358	0.299426	1.4728	TSNAX;H2BFM;HOXA5	GO_MolecularFunction_2017b
			flap-structured DNA binding	0.232665	0.299141	1.47104	TSNAX;H2BFM;HOXA5	GO_MolecularFunction_2017b
			regulation of innate immune response	0.502496	0.596001	1.46819	COL17A1	GO_BiologicalProcess_2017b
			DNA clamp loader activity	0.237246	0.301442	1.46467	TSNAX;H2BFM;HOXA5	GO_MolecularFunction_2017b
			triplex DNA binding	0.231751	0.299141	1.46335	TSNAX;H2BFM;HOXA5	GO_MolecularFunction_2017b
			random coil DNA binding	0.231751	0.299141	1.45638	TSNAX;H2BFM;HOXA5	GO_MolecularFunction_2017b
			DNA binding, bending	0.239083	0.302886	1.45447	TSNAX;H2BFM;HOXA5	GO_MolecularFunction_2017b
			juvenile-hormone esterase activity	0.0570811	0.15036	1.45355	CEL	GO_MolecularFunction_2017b
			negative regulation of SREBP signaling pathway by DNA binding	0.231751	0.299141	1.44707	TSNAX;H2BFM;HOXA5	GO_MolecularFunction_2017b
			early endosome	0.405681	0.54546	1.44327	PARM1	GO_CellularComponent_2017b
			regulation of antigen receptor-mediated signaling pathway	0.50768	0.599429	1.44214	COL17A1	GO_BiologicalProcess_2017b
			topological DNA entrapment activity	0.231751	0.299141	1.43444	TSNAX;H2BFM;HOXA5	GO_MolecularFunction_2017b
			mRNA Splicing - Major Pathway_Homo sapiens_R-HSA-72163	0.371644	0.488447	1.42909	PHF5A	Reactome_2016
			DNA binding	0.231751	0.299141	1.42317	TSNAX;H2BFM;HOXA5	GO_MolecularFunction_2017b
			anion transmembrane transport	0.490191	0.586732	1.42211	GABRR1	GO_BiologicalProcess_2017b
			cation transmembrane transport	0.500756	0.594838	1.41671	GABRR1	GO_BiologicalProcess_2017b
			polyneuridine-aldehyde esterase activity	0.0570811	0.15036	1.41555	CEL	GO_MolecularFunction_2017b
			protein processing	0.531174	0.624349	1.4089	XPNPEP1	GO_BiologicalProcess_2017b
			regulation of Fc receptor mediated stimulatory signaling pathway	0.511106	0.602567	1.40457	COL17A1	GO_BiologicalProcess_2017b
			galactolipase activity	0.0764506	0.161473	1.40313	CEL	GO_MolecularFunction_2017b
			sterol esterase activity	0.0764506	0.161473	1.40036	CEL	GO_MolecularFunction_2017b
			RNA polymerase II core promoter proximal region sequence-specific DNA binding, bending	0.161244	0.229893	1.39966	ELF1;HOXA5	GO_MolecularFunction_2017b
			potassium ion symporter activity	0.0373113	0.15036	1.3981	SLC5A3	GO_MolecularFunction_2017b
			NRF2 pathway_Homo sapiens_WP2884	0.397346	0.536417	1.38886	SLC5A3	WikiPathway_2016
			damaged DNA binding	0.253867	0.320675	1.38313	TSNAX;H2BFM;HOXA5	GO_MolecularFunction_2017b
			spindle microtubule	0.393136	0.54546	1.38155	TUBG2	GO_CellularComponent_2017b
			mRNA Splicing_Homo sapiens_R-HSA-72172	0.393136	0.508881	1.36103	PHF5A	Reactome_2016
			Oxidative phosphorylation_Homo sapiens_hsa00190	0.369454	0.582166	1.35572	NDUFB11	KEGG_2016
			SIDS Susceptibility Pathways_Homo sapiens_WP706	0.426024	0.545429	1.3434	LMX1B	WikiPathway_2016
			GTPase activator activity	0.189548	0.259951	1.34162	ARAP1;RIN2	GO_MolecularFunction_2017b
			regulation of inflammatory response to antigenic stimulus	0.550431	0.645049	1.33812	COL17A1	GO_BiologicalProcess_2017b
			Spliceosome_Homo sapiens_hsa03040	0.371644	0.582166	1.31475	PHF5A	KEGG_2016
			double-stranded DNA binding	0.267851	0.337352	1.30453	TSNAX;H2BFM;HOXA5	GO_MolecularFunction_2017b
			transcriptional activator activity, RNA polymerase II core promoter proximal region sequence-specific binding	0.182093	0.251323	1.30389	ELF1;HOXA5	GO_MolecularFunction_2017b
			GPCR ligand binding_Homo sapiens_R-HSA-500792	0.458502	0.546695	1.28724	NMUR2;SSTR5	Reactome_2016
			Non-alcoholic fatty liver disease (NAFLD)_Homo sapiens_hsa04932	0.407747	0.582166	1.27451	NDUFB11	KEGG_2016
			Olfactory Signaling Pathway_Homo sapiens_R-HSA-381753	0.424453	0.527699	1.26716	OR6C70;OR2M7	Reactome_2016
			phosphatidylinositol deacylase activity	0.0570811	0.15036	1.26652	CEL	GO_MolecularFunction_2017b
			5-(3,4-diacetoxybut-1-ynyl)-2,2'-bithiophene deacetylase activity	0.0570811	0.15036	1.25638	CEL	GO_MolecularFunction_2017b
			G2/M Transition_Homo sapiens_R-HSA-69275	0.451447	0.546695	1.25463	TUBG2	Reactome_2016
			The citric acid (TCA) cycle and respiratory electron transport_Homo sapiens_R-HSA-1428517	0.411857	0.519053	1.25326	NDUFB11	Reactome_2016
			mRNA trans splicing, via spliceosome	0.555122	0.649454	1.25247	PHF5A	GO_BiologicalProcess_2017b
			spliceosomal conformational changes to generate catalytic conformation	0.556675	0.649454	1.24941	PHF5A	GO_BiologicalProcess_2017b
			limonin-D-ring-lactonase activity	0.0570811	0.15036	1.24704	CEL	GO_MolecularFunction_2017b
			spliceosomal complex disassembly	0.556675	0.649454	1.24574	PHF5A	GO_BiologicalProcess_2017b
			Mitotic G2-G2/M phases_Homo sapiens_R-HSA-453274	0.455259	0.546695	1.24332	TUBG2	Reactome_2016
			alternative mRNA splicing, via spliceosome	0.561302	0.652909	1.24277	PHF5A	GO_BiologicalProcess_2017b
			mRNA cis splicing, via spliceosome	0.559765	0.652088	1.24042	PHF5A	GO_BiologicalProcess_2017b
			L-arabinonolactonase activity	0.0570811	0.15036	1.23637	CEL	GO_MolecularFunction_2017b
			spliceosomal complex assembly	0.567397	0.653583	1.23437	PHF5A	GO_BiologicalProcess_2017b
			cetraxate benzylesterase activity	0.0570811	0.15036	1.234	CEL	GO_MolecularFunction_2017b
			Signaling by GPCR_Homo sapiens_R-HSA-372790	0.463502	0.546695	1.2259	OR6C70;OR2M7;NMUR2;SSTR5;FGD2	Reactome_2016
			GPCRs, Class A Rhodopsin-like_Mus musculus_WP189	0.44761	0.545429	1.22586	SSTR5	WikiPathway_2016
			negative regulation of cell proliferation involved in compound eye morphogenesis	0.625254	0.661753	1.22487	SSTR5	GO_BiologicalProcess_2017b
			negative regulation of hair follicle cell proliferation	0.625254	0.661753	1.22378	SSTR5	GO_BiologicalProcess_2017b
			negative regulation of synoviocyte proliferation	0.625254	0.661753	1.22303	SSTR5	GO_BiologicalProcess_2017b
			negative regulation of cell proliferation involved in heart morphogenesis	0.625254	0.661753	1.22169	SSTR5	GO_BiologicalProcess_2017b
			negative regulation of cell proliferation involved in kidney development	0.626565	0.661753	1.22045	SSTR5	GO_BiologicalProcess_2017b
			Integrin signalling pathway_Homo sapiens_P00034	0.417971	0.417971	1.22042	COL17A1	PANTHER_2016
			negative regulation of mammary stem cell proliferation	0.625254	0.661753	1.21978	SSTR5	GO_BiologicalProcess_2017b
			negative regulation of invasive growth in response to glucose limitation by transcription from RNA polymerase II promoter	0.592383	0.653583	1.21916	MAF	GO_BiologicalProcess_2017b
			positive regulation of flocculation via cell wall protein-carbohydrate interaction by transcription from RNA polymerase II promoter	0.592383	0.653583	1.21907	MAF	GO_BiologicalProcess_2017b
			negative regulation of skeletal muscle cell proliferation	0.625254	0.661753	1.21857	SSTR5	GO_BiologicalProcess_2017b
			Parkinson's disease_Homo sapiens_hsa05012	0.388896	0.582166	1.21814	NDUFB11	KEGG_2016
			negative regulation of leukocyte proliferation	0.626565	0.661753	1.21771	SSTR5	GO_BiologicalProcess_2017b
			negative regulation of hemocyte proliferation	0.626565	0.661753	1.21752	SSTR5	GO_BiologicalProcess_2017b
			negative regulation of sebum secreting cell proliferation	0.625254	0.661753	1.21733	SSTR5	GO_BiologicalProcess_2017b
			negative regulation of cellular amino acid biosynthetic process by transcription from RNA polymerase II promoter	0.592383	0.653583	1.2168	MAF	GO_BiologicalProcess_2017b
			negative regulation of filamentous growth of a population of unicellular organisms in response to starvation by transcription from RNA polymerase II promoter	0.592383	0.653583	1.21623	MAF	GO_BiologicalProcess_2017b
			negative regulation of cell proliferation in bone marrow	0.625254	0.661753	1.21579	SSTR5	GO_BiologicalProcess_2017b
			negative regulation of germ cell proliferation	0.625254	0.661753	1.21373	SSTR5	GO_BiologicalProcess_2017b
			regulation of carbohydrate metabolic process by transcription from RNA polymerase II promoter	0.592383	0.653583	1.21373	MAF	GO_BiologicalProcess_2017b
			negative regulation of trophectodermal cell proliferation	0.627872	0.661753	1.21307	SSTR5	GO_BiologicalProcess_2017b
			negative regulation of myoblast proliferation	0.629174	0.661753	1.21285	SSTR5	GO_BiologicalProcess_2017b
			positive regulation of cellular alcohol catabolic process by transcription from RNA polymerase II promoter	0.592383	0.653583	1.21274	MAF	GO_BiologicalProcess_2017b
			spliceosomal snRNP assembly	0.574898	0.653583	1.21273	PHF5A	GO_BiologicalProcess_2017b
			positive regulation of mating type switching by transcription from RNA polymerase II promoter	0.592383	0.653583	1.21269	MAF	GO_BiologicalProcess_2017b
			negative regulation of mating type switching by transcription from RNA polymerase II promoter	0.592383	0.653583	1.21267	MAF	GO_BiologicalProcess_2017b
			regulation of transport by transcription from RNA polymerase II promoter	0.592383	0.653583	1.21199	MAF	GO_BiologicalProcess_2017b
			negative regulation of glial cell proliferation	0.627872	0.661753	1.21124	SSTR5	GO_BiologicalProcess_2017b
			single-stranded DNA binding	0.28947	0.360434	1.2111	TSNAX;H2BFM;HOXA5	GO_MolecularFunction_2017b
			telomeric repeat-containing RNA transcription from RNA pol II promoter	0.592383	0.653583	1.20976	MAF	GO_BiologicalProcess_2017b
			negative regulation of phosphatidylserine biosynthetic process by transcription from RNA polymerase II promoter	0.592383	0.653583	1.20717	MAF	GO_BiologicalProcess_2017b
			positive regulation of ethanol catabolic process by transcription from RNA polymerase II promoter	0.592383	0.653583	1.2059	MAF	GO_BiologicalProcess_2017b
			regulation of fungal-type cell wall biogenesis by transcription from RNA polymerase II promoter	0.592383	0.653583	1.20587	MAF	GO_BiologicalProcess_2017b
			negative regulation of cellular response to alkaline pH by transcription from RNA polymerase II promoter	0.592383	0.653583	1.20556	MAF	GO_BiologicalProcess_2017b
			positive regulation of phospholipid biosynthetic process by transcription from RNA polymerase II promoter	0.593808	0.653583	1.20459	MAF	GO_BiologicalProcess_2017b
			negative regulation of chorionic trophoblast cell proliferation	0.629174	0.661753	1.20436	SSTR5	GO_BiologicalProcess_2017b
			negative regulation of fat cell proliferation	0.631765	0.661753	1.20273	SSTR5	GO_BiologicalProcess_2017b
			positive regulation of pseudohyphal growth by transcription from RNA polymerase II promoter	0.592383	0.653583	1.20248	MAF	GO_BiologicalProcess_2017b
			negative regulation of ceramide biosynthetic process by transcription from RNA polymerase II promoter	0.596642	0.65422	1.20231	MAF	GO_BiologicalProcess_2017b
			negative regulation of mesenchymal cell proliferation	0.627872	0.661753	1.20137	SSTR5	GO_BiologicalProcess_2017b
			2-oxo-3-(5-oxofuran-2-ylidene)propanoate lactonase activity	0.0570811	0.15036	1.20132	CEL	GO_MolecularFunction_2017b
			regulation of phenotypic switching by transcription from RNA polymerase II promoter	0.593808	0.653583	1.20032	MAF	GO_BiologicalProcess_2017b
			negative regulation of phosphatidylcholine biosynthetic process by transcription from RNA polymerase II promoter	0.592383	0.653583	1.20021	MAF	GO_BiologicalProcess_2017b
			positive regulation of sulfate assimilation by transcription from RNA polymerase II promoter	0.592383	0.653583	1.20018	MAF	GO_BiologicalProcess_2017b
			negative regulation of cardiac muscle cell proliferation	0.631765	0.661753	1.20004	SSTR5	GO_BiologicalProcess_2017b
			regulation of cellular response to oxidative stress by transcription from RNA polymerase II promoter	0.595227	0.653583	1.19996	MAF	GO_BiologicalProcess_2017b
			negative regulation of arginine catabolic process by transcription from RNA polymerase II promoter	0.593808	0.653583	1.19919	MAF	GO_BiologicalProcess_2017b
			negative regulation of chondrocyte proliferation	0.629174	0.661753	1.19902	SSTR5	GO_BiologicalProcess_2017b
			regulation of pyrimidine nucleotide biosynthetic process by transcription from RNA polymerase II promoter	0.592383	0.653583	1.19831	MAF	GO_BiologicalProcess_2017b
			negative regulation of cellular hyperosmotic salinity response by transcription from RNA polymerase II promoter	0.592383	0.653583	1.1978	MAF	GO_BiologicalProcess_2017b
			negative regulation of stem cell proliferation	0.633054	0.661753	1.19777	SSTR5	GO_BiologicalProcess_2017b
			pri-miRNA transcription from RNA polymerase II promoter	0.595227	0.653583	1.19693	MAF	GO_BiologicalProcess_2017b
			superoxide-generating NADPH oxidase activator activity	0.030631	0.15036	1.19671	SH3PXD2A	GO_MolecularFunction_2017b
			detection of chemical stimulus involved in sensory perception of smell	0.56436	0.653583	1.1967	OR2M7	GO_BiologicalProcess_2017b
			negative regulation of neural precursor cell proliferation	0.633054	0.661753	1.19646	SSTR5	GO_BiologicalProcess_2017b
			positive regulation of peroxisome organization by transcription from RNA polymerase II promoter	0.592383	0.653583	1.19508	MAF	GO_BiologicalProcess_2017b
			positive regulation of arginine biosynthetic process by transcription from RNA polymerase II promoter	0.592383	0.653583	1.19475	MAF	GO_BiologicalProcess_2017b
			positive regulation of pyrimidine-containing compound salvage by transcription from RNA polymerase II promoter	0.592383	0.653583	1.19393	MAF	GO_BiologicalProcess_2017b
			negative regulation of growth plate cartilage chondrocyte proliferation	0.631765	0.661753	1.1926	SSTR5	GO_BiologicalProcess_2017b
			promoter clearance from RNA polymerase II promoter	0.592383	0.653583	1.19241	MAF	GO_BiologicalProcess_2017b
			regulation of conjugation with cellular fusion by transcription from RNA polymerase II promoter	0.592383	0.653583	1.19105	MAF	GO_BiologicalProcess_2017b
			regulation of cAMP-mediated signaling by transcription from RNA polymerase II promoter	0.598052	0.654851	1.19004	MAF	GO_BiologicalProcess_2017b
			positive regulation of purine nucleotide biosynthetic process by transcription from RNA polymerase II promoter	0.592383	0.653583	1.18923	MAF	GO_BiologicalProcess_2017b
			negative regulation of pseudohyphal growth by transcription from RNA polymerase II promoter	0.592383	0.653583	1.1891	MAF	GO_BiologicalProcess_2017b
			positive regulation of filamentous growth of a population of unicellular organisms in response to starvation by transcription from RNA polymerase II promoter	0.592383	0.653583	1.18894	MAF	GO_BiologicalProcess_2017b
			positive regulation of fatty acid beta-oxidation by transcription from RNA polymerase II promoter	0.602253	0.656699	1.18805	MAF	GO_BiologicalProcess_2017b
			snoRNA transcription from an RNA polymerase II promoter	0.592383	0.653583	1.18752	MAF	GO_BiologicalProcess_2017b
			negative regulation of osteoblast proliferation	0.635619	0.663549	1.18631	SSTR5	GO_BiologicalProcess_2017b
			negative regulation of fibroblast proliferation	0.640695	0.667958	1.1857	SSTR5	GO_BiologicalProcess_2017b
			regulation of meiotic nuclear division by transcription from RNA polymerase II promoter	0.592383	0.653583	1.18453	MAF	GO_BiologicalProcess_2017b
			regulation of thiamine biosynthetic process by transcription from RNA polymerase II promoter	0.592383	0.653583	1.18334	MAF	GO_BiologicalProcess_2017b
			tumor necrosis factor-mediated signaling pathway	0.611888	0.661753	1.17555	LRTM1	GO_BiologicalProcess_2017b
			negative regulation of cell-cell adhesion by transcription from RNA polymerase II promoter	0.606411	0.659398	1.17438	MAF	GO_BiologicalProcess_2017b
			mRNA splicing, via spliceosome	0.583731	0.653583	1.17081	PHF5A	GO_BiologicalProcess_2017b
			transcription elongation from RNA polymerase II promoter	0.609159	0.661469	1.16757	MAF	GO_BiologicalProcess_2017b
			regulation of transcription from RNA polymerase II promoter	0.726946	0.731612	1.16564	FOXN4;LMX1B	GO_BiologicalProcess_2017b
			acetoxybutynylbithiophene deacetylase activity	0.0570811	0.15036	1.1651	CEL	GO_MolecularFunction_2017b
			mRNA transcription from RNA polymerase II promoter	0.610526	0.661753	1.16247	MAF	GO_BiologicalProcess_2017b
			negative regulation of smooth muscle cell proliferation	0.651863	0.677799	1.1616	SSTR5	GO_BiologicalProcess_2017b
			regulation of fatty acid biosynthetic process by transcription from RNA polymerase II promoter	0.603644	0.657301	1.1602	MAF	GO_BiologicalProcess_2017b
			Olfactory transduction_Homo sapiens_hsa04740	0.42087	0.582166	1.15853	OR6C70;OR2M7	KEGG_2016
			negative regulation of epithelial cell proliferation	0.650639	0.677425	1.15766	SSTR5	GO_BiologicalProcess_2017b
			Focal Adhesion_Mus musculus_WP85	0.473928	0.545429	1.14895	TNXB	WikiPathway_2016
			1,3-diacylglycerol acylhydrolase activity	0.0570811	0.15036	1.14633	CEL	GO_MolecularFunction_2017b
			Focal Adhesion_Homo sapiens_WP306	0.484826	0.545429	1.13471	TNXB	WikiPathway_2016
			arylesterase activity	0.0764506	0.161473	1.10517	CEL	GO_MolecularFunction_2017b
			negative regulation of G1/S transition of mitotic cell cycle by transcription from RNA polymerase II promoter	0.617289	0.661753	1.09309	MAF	GO_BiologicalProcess_2017b
			positive regulation of DNA repair by transcription from RNA polymerase II promoter	0.625254	0.661753	1.09131	MAF	GO_BiologicalProcess_2017b
			Processing of Capped Intron-Containing Pre-mRNA_Homo sapiens_R-HSA-72203	0.488409	0.56167	1.08217	PHF5A	Reactome_2016
			G alpha (q) signalling events_Homo sapiens_R-HSA-416476	0.484826	0.56167	1.08155	NMUR2	Reactome_2016
			snRNA transcription from RNA polymerase II promoter	0.630472	0.661753	1.07801	MAF	GO_BiologicalProcess_2017b
			poly(3-hydroxybutyrate) depolymerase activity	0.0570811	0.15036	1.05557	CEL	GO_MolecularFunction_2017b
			fusarinine-C ornithinesterase activity	0.0570811	0.15036	1.0533	CEL	GO_MolecularFunction_2017b
			pheophytinase b activity	0.0570811	0.15036	1.04384	CEL	GO_MolecularFunction_2017b
			negative regulation of myofibroblast cell apoptotic process	0.677742	0.695977	1.03606	MIF	GO_BiologicalProcess_2017b
			negative regulation of myeloid cell apoptotic process	0.679998	0.695977	1.03579	MIF	GO_BiologicalProcess_2017b
			negative regulation of apoptotic process in bone marrow	0.677742	0.695977	1.03542	MIF	GO_BiologicalProcess_2017b
			negative regulation of mesenchymal cell apoptotic process	0.679998	0.695977	1.0344	MIF	GO_BiologicalProcess_2017b
			Alzheimer's disease_Homo sapiens_hsa05010	0.441803	0.582166	1.03432	NDUFB11	KEGG_2016
			negative regulation of fat cell apoptotic process	0.677742	0.695977	1.03423	MIF	GO_BiologicalProcess_2017b
			negative regulation of compound eye retinal cell apoptotic process	0.677742	0.695977	1.03254	MIF	GO_BiologicalProcess_2017b
			negative regulation of apoptotic process involved in development	0.677742	0.695977	1.03201	MIF	GO_BiologicalProcess_2017b
			negative regulation of epithelial cell apoptotic process	0.677742	0.695977	1.03041	MIF	GO_BiologicalProcess_2017b
			negative regulation of muscle cell apoptotic process	0.678872	0.695977	1.02661	MIF	GO_BiologicalProcess_2017b
			negative regulation of glial cell apoptotic process	0.683354	0.696683	1.02351	MIF	GO_BiologicalProcess_2017b
			negative regulation of fibroblast apoptotic process	0.678872	0.695977	1.02219	MIF	GO_BiologicalProcess_2017b
			negative regulation of leukocyte apoptotic process	0.684464	0.696909	1.02054	MIF	GO_BiologicalProcess_2017b
			1-18:1-2-16:0-monogalactosyldiacylglycerol lipase activity	0.0570811	0.15036	1.01905	CEL	GO_MolecularFunction_2017b
			transcription factor activity, RNA polymerase II core promoter sequence-specific	0.0373113	0.15036	1.01629	LMX1B	GO_MolecularFunction_2017b
			negative regulation of execution phase of apoptosis	0.683354	0.696683	1.01574	MIF	GO_BiologicalProcess_2017b
			1-acyl-2-lysophosphatidylserine acylhydrolase activity	0.0891453	0.161473	1.01317	CEL	GO_MolecularFunction_2017b
			sequence-specific DNA binding	0.353934	0.409617	1.00888	TSNAX;H2BFM;HOXA5	GO_MolecularFunction_2017b
			Alcoholism_Homo sapiens_hsa05034	0.462804	0.582166	1.00261	H2BFM	KEGG_2016
			negative regulation of anoikis	0.689961	0.700686	0.998483	MIF	GO_BiologicalProcess_2017b
			Fatty acid, triacylglycerol, and ketone body metabolism_Homo sapiens_R-HSA-535734	0.529534	0.594111	0.997406	ELOVL3	Reactome_2016
			negative regulation of neuron apoptotic process by transcription from RNA polymerase II promoter	0.668558	0.69332	0.993487	MAF	GO_BiologicalProcess_2017b
			negative regulation of apoptotic signaling pathway	0.692133	0.701075	0.981914	MIF	GO_BiologicalProcess_2017b
			positive regulation of fibroblast proliferation	0.699618	0.707742	0.968688	MIF	GO_BiologicalProcess_2017b
			feruloyl esterase activity	0.0570811	0.15036	0.964714	CEL	GO_MolecularFunction_2017b
			negative regulation of cysteine-type endopeptidase activity involved in apoptotic process	0.700672	0.707896	0.962889	MIF	GO_BiologicalProcess_2017b
			phosphatidylserine 1-acylhydrolase activity	0.092292	0.161473	0.958698	CEL	GO_MolecularFunction_2017b
			Ion channel transport_Homo sapiens_R-HSA-983712	0.505958	0.574668	0.94803	GABRR1	Reactome_2016
			fatty-acyl-ethyl-ester synthase activity	0.0570811	0.15036	0.946837	CEL	GO_MolecularFunction_2017b
			transcription from RNA polymerase II promoter	0.665048	0.690593	0.944004	MAF	GO_BiologicalProcess_2017b
			central nervous system development	0.686674	0.698253	0.936426	NMUR2	GO_BiologicalProcess_2017b
			regulation of transcription from RNA polymerase II promoter by calcium-mediated signaling	0.692133	0.701075	0.933031	NMUR2	GO_BiologicalProcess_2017b
			triacetate-lactonase activity	0.0570811	0.15036	0.926633	CEL	GO_MolecularFunction_2017b
			canonical Wnt signaling pathway involved in negative regulation of apoptotic process	0.725881	0.731479	0.923522	MIF	GO_BiologicalProcess_2017b
			termination of RNA polymerase II transcription	0.682239	0.696683	0.915124	MAF	GO_BiologicalProcess_2017b
			sinapine esterase activity	0.0570811	0.15036	0.904965	CEL	GO_MolecularFunction_2017b
			cAMP signaling pathway_Homo sapiens_hsa04024	0.49901	0.582166	0.902528	SSTR5	KEGG_2016
			Viral carcinogenesis_Homo sapiens_hsa05203	0.509396	0.582166	0.873862	H2BFM	KEGG_2016
			dihydrocoumarin hydrolase activity	0.0570811	0.15036	0.873015	CEL	GO_MolecularFunction_2017b
			Focal adhesion_Homo sapiens_hsa04510	0.50423	0.582166	0.868382	TNXB	KEGG_2016
			negative regulation of cell proliferation	0.751636	0.753558	0.864401	SSTR5	GO_BiologicalProcess_2017b
			transcription initiation from RNA polymerase II promoter	0.71	0.716396	0.843664	MAF	GO_BiologicalProcess_2017b
			negative regulation of neuron apoptotic process	0.751636	0.753558	0.827927	MIF	GO_BiologicalProcess_2017b
			negative regulation of canonical Wnt signaling pathway involved in controlling type B pancreatic cell proliferation	0.763604	0.764579	0.822112	SSTR5	GO_BiologicalProcess_2017b
			negative regulation of protein kinase activity by protein phosphorylation	0.728762	0.732499	0.813521	LRTM1	GO_BiologicalProcess_2017b
			mycophenolic acid acyl-glucuronide esterase activity	0.0570811	0.15036	0.79755	CEL	GO_MolecularFunction_2017b
			L-ascorbate 6-phosphate lactonase activity	0.0570811	0.15036	0.797298	CEL	GO_MolecularFunction_2017b
			early endosome lumen	0.435937	0.54546	0.79284	PARM1	GO_CellularComponent_2017b
			Metabolism of carbohydrates_Homo sapiens_R-HSA-71387	0.625254	0.693052	0.740006	SLC5A3	Reactome_2016
			tropinesterase activity	0.0570811	0.15036	0.738706	CEL	GO_MolecularFunction_2017b
			Focal Adhesion-PI3K-Akt-mTOR-signaling pathway_Mus musculus_WP2841	0.651863	0.679463	0.728309	TNXB	WikiPathway_2016
			4-pyridoxolactonase activity	0.0570811	0.15036	0.708389	CEL	GO_MolecularFunction_2017b
			specific granule lumen	0.464674	0.56297	0.706492	MIF	GO_CellularComponent_2017b
			platelet alpha granule lumen	0.470246	0.564295	0.697872	MIF	GO_CellularComponent_2017b
			microtubule organizing center	0.491967	0.579326	0.686409	TUBG2	GO_CellularComponent_2017b
			negative regulation of apoptotic process	0.804671	0.804671	0.678131	MIF	GO_BiologicalProcess_2017b
			Endocytosis_Homo sapiens_hsa04144	0.593808	0.655236	0.664223	ARAP1	KEGG_2016
			spindle	0.459044	0.561549	0.65217	TUBG2	GO_CellularComponent_2017b
			microtubule	0.481218	0.572014	0.64712	TUBG2	GO_CellularComponent_2017b
			early endosome membrane	0.50768	0.586859	0.646717	PARM1	GO_CellularComponent_2017b
			epsilon-rhodomycinone methylesterase activity	0.0570811	0.15036	0.644307	CEL	GO_MolecularFunction_2017b
			PodNet: protein-protein interactions in the podocyte_Mus musculus_WP2310	0.654297	0.679463	0.637705	LMX1B	WikiPathway_2016
			deoxylimonate A-ring-lactonase activity	0.0570811	0.15036	0.629913	CEL	GO_MolecularFunction_2017b
			azurophil granule lumen	0.50423	0.586859	0.622318	MIF	GO_CellularComponent_2017b
			Organelle biogenesis and maintenance_Homo sapiens_R-HSA-1852241	0.678872	0.743526	0.60621	MRPL49	Reactome_2016
			acylcarnitine hydrolase activity	0.0570811	0.15036	0.598925	CEL	GO_MolecularFunction_2017b
			acyloxyacyl hydrolase activity	0.0570811	0.15036	0.597252	CEL	GO_MolecularFunction_2017b
			nuclear chromatin	0.558222	0.639418	0.589457	MAF	GO_CellularComponent_2017b
			microtubule cytoskeleton	0.56436	0.640624	0.575392	TUBG2	GO_CellularComponent_2017b
			azurophil granule membrane	0.613245	0.666111	0.532919	RAB3D	GO_CellularComponent_2017b
			MicroRNAs in cancer_Homo sapiens_hsa05206	0.644456	0.68742	0.530767	TNXB	KEGG_2016
			smooth endoplasmic reticulum lumen	0.600858	0.666111	0.519296	COL17A1	GO_CellularComponent_2017b
			endoplasmic reticulum lumen	0.600858	0.666111	0.510783	COL17A1	GO_CellularComponent_2017b
			cortical endoplasmic reticulum lumen	0.606411	0.666111	0.507587	COL17A1	GO_CellularComponent_2017b
			perinuclear endoplasmic reticulum lumen	0.610526	0.666111	0.502603	COL17A1	GO_CellularComponent_2017b
			sarcoplasmic reticulum lumen	0.630472	0.667559	0.475276	COL17A1	GO_CellularComponent_2017b
			rough endoplasmic reticulum lumen	0.623938	0.666238	0.468473	COL17A1	GO_CellularComponent_2017b
			PI3K-Akt signaling pathway_Homo sapiens_hsa04151	0.695363	0.717794	0.468408	TNXB	KEGG_2016
			Gastrin-CREB signalling pathway via PKC and MAPK_Homo sapiens_R-HSA-881907	0.778941	0.837602	0.451922	NMUR2	Reactome_2016
			omega speckle	0.619963	0.666238	0.448657	PHF5A	GO_CellularComponent_2017b
			5-amino-6-(5-phosphoribitylamino)uracil phosphatase activity	0.0985533	0.161473	0.442925	PXYLP1	GO_MolecularFunction_2017b
			[3-methyl-2-oxobutanoate dehydrogenase (lipoamide)]-phosphatase activity	0.0985533	0.161473	0.435021	PXYLP1	GO_MolecularFunction_2017b
			G-protein coupled olfactory receptor activity	0.425645	0.465516	0.427657	OR2M7;NMUR2	GO_MolecularFunction_2017b
			dolichyl-phosphatase activity	0.0985533	0.161473	0.427178	PXYLP1	GO_MolecularFunction_2017b
			protein methylesterase activity	0.0570811	0.15036	0.426399	CEL	GO_MolecularFunction_2017b
			alpha-aminoacyl-tRNA binding	0.599743	0.614377	0.407052	TSNAX;SSB;PHF5A;SRSF12	GO_MolecularFunction_2017b
			ribonuclease P RNA binding	0.599743	0.614377	0.403444	TSNAX;SSB;PHF5A;SRSF12	GO_MolecularFunction_2017b
			Signalling by NGF_Homo sapiens_R-HSA-166520	0.792565	0.837602	0.400593	FGD2	Reactome_2016
			pre-mRNA binding	0.600413	0.614377	0.399822	TSNAX;SSB;PHF5A;SRSF12	GO_MolecularFunction_2017b
			regulatory region RNA binding	0.599743	0.614377	0.399626	TSNAX;SSB;PHF5A;SRSF12	GO_MolecularFunction_2017b
			cytoplasmic side of Golgi membrane	0.711019	0.728622	0.398185	RAB26	GO_CellularComponent_2017b
			histone pre-mRNA DCP binding	0.600413	0.614377	0.396273	TSNAX;SSB;PHF5A;SRSF12	GO_MolecularFunction_2017b
			GU repeat RNA binding	0.599743	0.614377	0.395127	TSNAX;SSB;PHF5A;SRSF12	GO_MolecularFunction_2017b
			G-quadruplex RNA binding	0.601083	0.614377	0.393598	TSNAX;SSB;PHF5A;SRSF12	GO_MolecularFunction_2017b
			myosin-light-chain-phosphatase activity	0.0985533	0.161473	0.392701	PXYLP1	GO_MolecularFunction_2017b
			telomeric repeat-containing RNA binding	0.600413	0.614377	0.392306	TSNAX;SSB;PHF5A;SRSF12	GO_MolecularFunction_2017b
			XPodNet - protein-protein interactions in the podocyte expanded by STRING_Mus musculus_WP2309	0.773619	0.773619	0.392176	TSPAN7;LMX1B	WikiPathway_2016
			Golgi membrane	0.711019	0.728622	0.392175	RAB26	GO_CellularComponent_2017b
			RNA binding	0.599743	0.614377	0.392106	TSNAX;SSB;PHF5A;SRSF12	GO_MolecularFunction_2017b
			siRNA binding	0.602421	0.614377	0.389373	TSNAX;SSB;PHF5A;SRSF12	GO_MolecularFunction_2017b
			piRNA binding	0.601752	0.614377	0.389225	TSNAX;SSB;PHF5A;SRSF12	GO_MolecularFunction_2017b
			acylglycerol lipase activity	0.0985533	0.161473	0.388871	CEL	GO_MolecularFunction_2017b
			extrinsic component of Golgi membrane	0.712034	0.728622	0.388838	RAB26	GO_CellularComponent_2017b
			RNA cap binding	0.601083	0.614377	0.388795	TSNAX;SSB;PHF5A;SRSF12	GO_MolecularFunction_2017b
			7S RNA binding	0.600413	0.614377	0.388783	TSNAX;SSB;PHF5A;SRSF12	GO_MolecularFunction_2017b
			N6-methyladenosine-containing RNA binding	0.599743	0.614377	0.388481	TSNAX;SSB;PHF5A;SRSF12	GO_MolecularFunction_2017b
			snRNA binding	0.601752	0.614377	0.386841	TSNAX;SSB;PHF5A;SRSF12	GO_MolecularFunction_2017b
			AU-rich element binding	0.602421	0.614377	0.386806	TSNAX;SSB;PHF5A;SRSF12	GO_MolecularFunction_2017b
			pre-miRNA binding	0.601083	0.614377	0.385921	TSNAX;SSB;PHF5A;SRSF12	GO_MolecularFunction_2017b
			RNA stem-loop binding	0.600413	0.614377	0.385264	TSNAX;SSB;PHF5A;SRSF12	GO_MolecularFunction_2017b
			base pairing with RNA	0.599743	0.614377	0.384499	TSNAX;SSB;PHF5A;SRSF12	GO_MolecularFunction_2017b
			primary miRNA binding	0.603088	0.614377	0.384192	TSNAX;SSB;PHF5A;SRSF12	GO_MolecularFunction_2017b
			miRNA binding	0.602421	0.614377	0.384002	TSNAX;SSB;PHF5A;SRSF12	GO_MolecularFunction_2017b
			rRNA binding	0.603755	0.614377	0.383967	TSNAX;SSB;PHF5A;SRSF12	GO_MolecularFunction_2017b
			snoRNA binding	0.604422	0.614377	0.382474	TSNAX;SSB;PHF5A;SRSF12	GO_MolecularFunction_2017b
			telomerase RNA binding	0.603755	0.614377	0.382214	TSNAX;SSB;PHF5A;SRSF12	GO_MolecularFunction_2017b
			BRE binding	0.600413	0.614377	0.381463	TSNAX;SSB;PHF5A;SRSF12	GO_MolecularFunction_2017b
			21U-RNA binding	0.599743	0.614377	0.380627	TSNAX;SSB;PHF5A;SRSF12	GO_MolecularFunction_2017b
			deoxynucleotide 3'-phosphatase activity	0.0985533	0.161473	0.380022	PXYLP1	GO_MolecularFunction_2017b
			Golgi cisterna membrane	0.717057	0.728622	0.378614	RAB26	GO_CellularComponent_2017b
			translation factor activity, RNA binding	0.607081	0.615632	0.378513	TSNAX;SSB;PHF5A;SRSF12	GO_MolecularFunction_2017b
			misfolded RNA binding	0.599743	0.614377	0.376866	TSNAX;SSB;PHF5A;SRSF12	GO_MolecularFunction_2017b
			Cell Cycle, Mitotic_Homo sapiens_R-HSA-69278	0.801185	0.837602	0.374375	TUBG2	Reactome_2016
			single-stranded RNA binding	0.61105	0.618206	0.373922	TSNAX;SSB;PHF5A;SRSF12	GO_MolecularFunction_2017b
			focal adhesion	0.711019	0.728622	0.369009	FBLIM1	GO_CellularComponent_2017b
			mannitol-1-phosphatase activity	0.0985533	0.161473	0.368643	PXYLP1	GO_MolecularFunction_2017b
			tRNA binding	0.613026	0.618755	0.36627	TSNAX;SSB;PHF5A;SRSF12	GO_MolecularFunction_2017b
			double-stranded RNA binding	0.615651	0.619957	0.360164	TSNAX;SSB;PHF5A;SRSF12	GO_MolecularFunction_2017b
			mRNA binding	0.62022	0.623105	0.354115	TSNAX;SSB;PHF5A;SRSF12	GO_MolecularFunction_2017b
			chemokine receptor binding	0.204246	0.276597	0.349311	MIF	GO_MolecularFunction_2017b
			FMN phosphatase activity	0.0985533	0.161473	0.34437	PXYLP1	GO_MolecularFunction_2017b
			Metabolism_Homo sapiens_R-HSA-1430728	0.7998	0.837602	0.342585	NDUFB11;ELOVL3;APOF;CEL;SLC5A3	Reactome_2016
			ribonuclease activity	0.0796405	0.161473	0.341866	RNASE1	GO_MolecularFunction_2017b
			NADP phosphatase activity	0.0985533	0.161473	0.340029	PXYLP1	GO_MolecularFunction_2017b
			exoribonuclease activity	0.0828196	0.161473	0.308421	RNASE1	GO_MolecularFunction_2017b
			FMN hydrolase activity	0.0985533	0.161473	0.308163	PXYLP1	GO_MolecularFunction_2017b
			trans-Golgi network membrane	0.808097	0.814562	0.291694	RAB26	GO_CellularComponent_2017b
			L-threonine O-3-phosphate phosphatase activity	0.0985533	0.161473	0.285317	PXYLP1	GO_MolecularFunction_2017b
			[acetyl-CoA carboxylase]-phosphatase activity	0.0985533	0.161473	0.283883	PXYLP1	GO_MolecularFunction_2017b
			sorbitol-6-phosphatase activity	0.0985533	0.161473	0.261553	PXYLP1	GO_MolecularFunction_2017b
			Ras GTPase binding	0.0891453	0.161473	0.251181	FGD2	GO_MolecularFunction_2017b
			nuclear speck	0.840963	0.840963	0.250045	PHF5A	GO_CellularComponent_2017b
			Cell Cycle_Homo sapiens_R-HSA-1640170	0.862521	0.877592	0.245383	TUBG2	Reactome_2016
			Hemostasis_Homo sapiens_R-HSA-109582	0.855505	0.877592	0.225077	MIF	Reactome_2016
			[glycogen-synthase-D] phosphatase activity	0.0985533	0.161473	0.217344	PXYLP1	GO_MolecularFunction_2017b
			phosphatidylinositol-5-phosphate 5-phosphatase activity	0.0985533	0.161473	0.216618	PXYLP1	GO_MolecularFunction_2017b
			Signal Transduction_Homo sapiens_R-HSA-162582	0.868053	0.877592	0.204874	OR6C70;OR2M7;NMUR2;ARAP1;FGD2;SSTR5	Reactome_2016
			enhancer sequence-specific DNA binding	0.209746	0.282275	0.193979	FOXN4	GO_MolecularFunction_2017b
			interleukin-1 receptor binding	0.0764506	0.161473	0.182922	MIF	GO_MolecularFunction_2017b
			bisphosphoglycerate phosphatase activity	0.0985533	0.161473	0.169471	PXYLP1	GO_MolecularFunction_2017b
			polynucleotide phosphatase activity	0.0985533	0.161473	0.155492	PXYLP1	GO_MolecularFunction_2017b
			gastric inhibitory peptide receptor activity	0.358391	0.409617	0.153412	NMUR2	GO_MolecularFunction_2017b
			G-protein coupled peptide receptor activity	0.386765	0.426231	0.149121	NMUR2	GO_MolecularFunction_2017b
			mannosyl-3-phosphoglycerate phosphatase activity	0.0985533	0.161473	0.147822	PXYLP1	GO_MolecularFunction_2017b
			mast cell secretagogue receptor activity	0.358391	0.409617	0.145232	NMUR2	GO_MolecularFunction_2017b
			lipid phosphatase activity	0.126206	0.187358	0.14095	PXYLP1	GO_MolecularFunction_2017b
			G-protein coupled amine receptor activity	0.358391	0.409617	0.138518	NMUR2	GO_MolecularFunction_2017b
			G-protein coupled neurotransmitter receptor activity	0.358391	0.409617	0.130454	NMUR2	GO_MolecularFunction_2017b
			serine-type endopeptidase activity	0.570413	0.614377	0.127541	TLL1	GO_MolecularFunction_2017b
			pheromone receptor activity	0.358391	0.409617	0.124758	NMUR2	GO_MolecularFunction_2017b
			phosphatidate phosphatase activity	0.138227	0.203109	0.122817	PXYLP1	GO_MolecularFunction_2017b
			G-protein coupled bile acid receptor activity	0.360619	0.409617	0.122025	NMUR2	GO_MolecularFunction_2017b
			pituitary adenylate cyclase-activating polypeptide receptor activity	0.358391	0.409617	0.119866	NMUR2	GO_MolecularFunction_2017b
			GPCR taste receptor activity	0.388896	0.427489	0.117009	NMUR2	GO_MolecularFunction_2017b
			3-phosphoglycerate phosphatase activity	0.0985533	0.161473	0.115942	PXYLP1	GO_MolecularFunction_2017b
			methylphosphothioglycerate phosphatase activity	0.0985533	0.161473	0.112409	PXYLP1	GO_MolecularFunction_2017b
			nicotinic acid receptor activity	0.360619	0.409617	0.111075	NMUR2	GO_MolecularFunction_2017b
			G-protein coupled GABA receptor activity	0.365052	0.409617	0.109406	NMUR2	GO_MolecularFunction_2017b
			icosanoid receptor activity	0.358391	0.409617	0.109339	NMUR2	GO_MolecularFunction_2017b
			4-phytase activity	0.0985533	0.161473	0.106844	PXYLP1	GO_MolecularFunction_2017b
			cAMP receptor activity	0.373827	0.415149	0.106057	NMUR2	GO_MolecularFunction_2017b
			Gene Expression_Homo sapiens_R-HSA-74160	0.927987	0.927987	0.106055	TSNAX;SSB;PHF5A	Reactome_2016
			prosaposin receptor activity	0.360619	0.409617	0.105325	NMUR2	GO_MolecularFunction_2017b
			melatonin receptor activity	0.360619	0.409617	0.104154	NMUR2	GO_MolecularFunction_2017b
			corticotrophin-releasing factor receptor activity	0.362839	0.409617	0.103827	NMUR2	GO_MolecularFunction_2017b
			vasoactive intestinal polypeptide receptor activity	0.358391	0.409617	0.103154	NMUR2	GO_MolecularFunction_2017b
			myosin V binding	0.092292	0.161473	0.103139	RAB3D	GO_MolecularFunction_2017b
			G-protein coupled cytokinin receptor activity	0.358391	0.409617	0.0972134	NMUR2	GO_MolecularFunction_2017b
			growth hormone-releasing hormone receptor activity	0.360619	0.409617	0.0963381	NMUR2	GO_MolecularFunction_2017b
			mRNA 5'-UTR binding	0.326387	0.400566	0.0952058	SSB	GO_MolecularFunction_2017b
			dopamine neurotransmitter receptor activity	0.365052	0.409617	0.0939877	NMUR2	GO_MolecularFunction_2017b
			parathyroid hormone receptor activity	0.362839	0.409617	0.0937964	NMUR2	GO_MolecularFunction_2017b
			G-protein coupled glutamate receptor activity	0.367257	0.409961	0.0927376	NMUR2	GO_MolecularFunction_2017b
			mRNA binding involved in posttranscriptional gene silencing	0.285403	0.358414	0.0913043	SSB	GO_MolecularFunction_2017b
			secretin receptor activity	0.360619	0.409617	0.0906908	NMUR2	GO_MolecularFunction_2017b
			platelet activating factor receptor activity	0.362839	0.409617	0.090374	NMUR2	GO_MolecularFunction_2017b
			G-protein coupled estrogen receptor activity	0.367257	0.409961	0.089644	NMUR2	GO_MolecularFunction_2017b
			G-protein coupled glucose receptor activity	0.358391	0.409617	0.0890441	NMUR2	GO_MolecularFunction_2017b
			Metabolic pathways_Homo sapiens_hsa01100	0.932959	0.932959	0.0861718	NDUFB11;CEL	KEGG_2016
			G-protein coupled photoreceptor activity	0.365052	0.409617	0.0841403	NMUR2	GO_MolecularFunction_2017b
			thyrotropin-releasing hormone receptor activity	0.358391	0.409617	0.0840289	NMUR2	GO_MolecularFunction_2017b
			mRNA CDS binding	0.287881	0.360434	0.0830078	SSB	GO_MolecularFunction_2017b
			G-protein coupled adenosine receptor activity	0.360619	0.409617	0.0820685	NMUR2	GO_MolecularFunction_2017b
			G-protein coupled receptor activity	0.358391	0.409617	0.0780211	NMUR2	GO_MolecularFunction_2017b
			sequence-specific mRNA binding	0.29281	0.362447	0.0776642	SSB	GO_MolecularFunction_2017b
			iron-responsive element binding	0.29035	0.360434	0.0775061	SSB	GO_MolecularFunction_2017b
			integrin binding	0.231372	0.299141	0.0765309	TNXB	GO_MolecularFunction_2017b
			G-protein coupled nucleotide receptor activity	0.358391	0.409617	0.0733759	NMUR2	GO_MolecularFunction_2017b
			mRNA cap binding	0.3098	0.381292	0.0726766	SSB	GO_MolecularFunction_2017b
			selenocysteine insertion sequence binding	0.29035	0.360434	0.0722299	SSB	GO_MolecularFunction_2017b
			ADP-ribosylation factor binding	0.0796405	0.161473	0.0689638	FGD2	GO_MolecularFunction_2017b
			cannabinoid receptor activity	0.360619	0.409617	0.0688095	NMUR2	GO_MolecularFunction_2017b
			guanidinodeoxy-scyllo-inositol-4-phosphatase activity	0.0985533	0.161473	0.0671897	PXYLP1	GO_MolecularFunction_2017b
			tetracycline:proton antiporter activity	0.0796405	0.161473	0.0662244	SLC47A2	GO_MolecularFunction_2017b
			type I interferon receptor binding	0.0603369	0.151544	0.0654908	MIF	GO_MolecularFunction_2017b
			protein-hormone receptor activity	0.358391	0.409617	0.0644386	NMUR2	GO_MolecularFunction_2017b
			phosphoprotein phosphatase activity	0.179028	0.247886	0.0612057	PXYLP1	GO_MolecularFunction_2017b
			2-carboxy-D-arabinitol-1-phosphatase activity	0.0985533	0.161473	0.0604717	PXYLP1	GO_MolecularFunction_2017b
			chemokine activity	0.405681	0.444807	0.0602073	MIF	GO_MolecularFunction_2017b
			mRNA 3'-UTR binding	0.384627	0.424959	0.0588651	SSB	GO_MolecularFunction_2017b
			ecdysis-triggering hormone receptor activity	0.358391	0.409617	0.0588464	NMUR2	GO_MolecularFunction_2017b
			protein homodimerization activity	0.87013	0.87013	0.0568296	XPNPEP1	GO_MolecularFunction_2017b
			growth hormone secretagogue receptor activity	0.358391	0.409617	0.0535138	NMUR2	GO_MolecularFunction_2017b
			caldesmon-phosphatase activity	0.0985533	0.161473	0.0525747	PXYLP1	GO_MolecularFunction_2017b
			G-protein coupled receptor activity involved in regulation of postsynaptic membrane potential	0.358391	0.409617	0.046091	NMUR2	GO_MolecularFunction_2017b
			RNA polymerase II core promoter sequence-specific DNA binding	0.470246	0.511703	0.0415267	LMX1B	GO_MolecularFunction_2017b
			bioactive lipid receptor activity	0.358391	0.409617	0.0375192	NMUR2	GO_MolecularFunction_2017b
			olfactory receptor activity	0.636894	0.638372	0.0357028	OR2M7	GO_MolecularFunction_2017b
			glucosylglycerol 3-phosphatase activity	0.0985533	0.161473	0.027198	PXYLP1	GO_MolecularFunction_2017b
			RNA polymerase II regulatory region sequence-specific DNA binding	0.44761	0.488301	0.0256126	LMX1B	GO_MolecularFunction_2017b
			GTPase inhibitor activity	0.0764506	0.161473	0.0192655	RIN2	GO_MolecularFunction_2017b
			1-phosphatidylinositol binding	0.207001	0.279451	0.0147507	SH3PXD2A	GO_MolecularFunction_2017b
			alpha-ribazole phosphatase activity	0.0985533	0.161473	0.00498167	PXYLP1	GO_MolecularFunction_2017b
			cytokine activity	0.302568	0.373456	0.00459003	MIF	GO_MolecularFunction_2017b
			metalloaminopeptidase activity	0.095428	0.161473	-0.00049272	XPNPEP1	GO_MolecularFunction_2017b
			protein serine/threonine kinase inhibitor activity	0.193134	0.263199	-0.00396397	LRTM1	GO_MolecularFunction_2017b
			3-phytase activity	0.0985533	0.161473	-0.0261434	PXYLP1	GO_MolecularFunction_2017b
			metalloendopeptidase activity	0.378169	0.418895	-0.0304575	TLL1	GO_MolecularFunction_2017b
			glycerol-3-phosphatase activity	0.101668	0.161473	-0.0325332	PXYLP1	GO_MolecularFunction_2017b
			nucleotide phosphatase activity, acting on free nucleotides	0.107865	0.163501	-0.0377027	PXYLP1	GO_MolecularFunction_2017b
			RNA polymerase II intronic transcription regulatory region sequence-specific DNA binding	0.371644	0.413789	-0.0469804	LMX1B	GO_MolecularFunction_2017b
			integrin binding involved in cell-matrix adhesion	0.236686	0.301442	-0.0497579	TNXB	GO_MolecularFunction_2017b
			phosphoglycolate phosphatase activity	0.104772	0.162811	-0.0601778	PXYLP1	GO_MolecularFunction_2017b
			phosphatidylinositol phosphate phosphatase activity	0.0985533	0.161473	-0.063951	PXYLP1	GO_MolecularFunction_2017b
			sphingosine-1-phosphate phosphatase activity	0.114021	0.171031	-0.0696843	PXYLP1	GO_MolecularFunction_2017b
			pyridoxal phosphatase activity	0.101668	0.161473	-0.0754606	PXYLP1	GO_MolecularFunction_2017b
			phosphoenolpyruvate phosphatase activity	0.0985533	0.161473	-0.0805289	PXYLP1	GO_MolecularFunction_2017b
			ribonuclease MRP activity	0.0603369	0.151544	-0.0839781	RNASE1	GO_MolecularFunction_2017b
			[pyruvate dehydrogenase (lipoamide)] phosphatase activity	0.107865	0.163501	-0.0856804	PXYLP1	GO_MolecularFunction_2017b
			2-phosphosulfolactate phosphatase activity	0.0985533	0.161473	-0.0866361	PXYLP1	GO_MolecularFunction_2017b
			phosphoserine phosphatase activity	0.107865	0.163501	-0.087145	PXYLP1	GO_MolecularFunction_2017b
			phosphoethanolamine phosphatase activity	0.0985533	0.161473	-0.0916125	PXYLP1	GO_MolecularFunction_2017b
			endonuclease activity, active with either ribo- or deoxyribonucleic acids and producing 3'-phosphomonoesters	0.0828196	0.161473	-0.0974094	RNASE1	GO_MolecularFunction_2017b
			protein kinase inhibitor activity	0.193134	0.263199	-0.101953	LRTM1	GO_MolecularFunction_2017b
			nucleotidase activity	0.104772	0.162811	-0.131105	PXYLP1	GO_MolecularFunction_2017b
			N-acylneuraminate-9-phosphatase activity	0.101668	0.161473	-0.134525	PXYLP1	GO_MolecularFunction_2017b
			T/G mismatch-specific endonuclease activity	0.0828196	0.161473	-0.13514	RNASE1	GO_MolecularFunction_2017b
			triglyceride lipase activity	0.110948	0.167586	-0.137158	CEL	GO_MolecularFunction_2017b
			lysophosphatidic acid phosphatase activity	0.101668	0.161473	-0.138251	PXYLP1	GO_MolecularFunction_2017b
			phosphatase activity	0.101668	0.161473	-0.140832	PXYLP1	GO_MolecularFunction_2017b
			streptomycin-6-phosphatase activity	0.0985533	0.161473	-0.146361	PXYLP1	GO_MolecularFunction_2017b
			5'-deoxynucleotidase activity	0.0985533	0.161473	-0.147028	PXYLP1	GO_MolecularFunction_2017b
			phosphohistidine phosphatase activity	0.104772	0.162811	-0.151445	PXYLP1	GO_MolecularFunction_2017b
			dihydrosphingosine-1-phosphate phosphatase activity	0.104772	0.162811	-0.153394	PXYLP1	GO_MolecularFunction_2017b
			interleukin-1 receptor antagonist activity	0.0635817	0.156064	-0.154669	MIF	GO_MolecularFunction_2017b
			alkaline phosphatase activity	0.107865	0.163501	-0.154763	PXYLP1	GO_MolecularFunction_2017b
			endonuclease activity, active with either ribo- or deoxyribonucleic acids and producing 5'-phosphomonoesters	0.0828196	0.161473	-0.156629	RNASE1	GO_MolecularFunction_2017b
			NADPH phosphatase activity	0.0985533	0.161473	-0.16692	PXYLP1	GO_MolecularFunction_2017b
			phosphatidylcholine 1-acylhydrolase activity	0.114021	0.171031	-0.168866	CEL	GO_MolecularFunction_2017b
			lysophospholipase activity	0.135237	0.200077	-0.169757	CEL	GO_MolecularFunction_2017b
			metalloendopeptidase activity involved in amyloid precursor protein catabolic process	0.204246	0.276597	-0.170608	TLL1	GO_MolecularFunction_2017b
			inositol phosphate phosphatase activity	0.104772	0.162811	-0.171236	PXYLP1	GO_MolecularFunction_2017b
			glycerol-2-phosphatase activity	0.0985533	0.161473	-0.175017	PXYLP1	GO_MolecularFunction_2017b
			phospholipase A2 activity	0.16468	0.231732	-0.178599	CEL	GO_MolecularFunction_2017b
			acid phosphatase activity	0.104772	0.162811	-0.182657	PXYLP1	GO_MolecularFunction_2017b
			carbohydrate phosphatase activity	0.0985533	0.161473	-0.186119	PXYLP1	GO_MolecularFunction_2017b
			[hydroxymethylglutaryl-CoA reductase (NADPH)]-phosphatase activity	0.0985533	0.161473	-0.187568	PXYLP1	GO_MolecularFunction_2017b
			aryldialkylphosphatase activity	0.101668	0.161473	-0.193661	PXYLP1	GO_MolecularFunction_2017b
			phosphatidylglycerophosphatase activity	0.101668	0.161473	-0.211191	PXYLP1	GO_MolecularFunction_2017b
			acireductone synthase activity	0.101668	0.161473	-0.211492	PXYLP1	GO_MolecularFunction_2017b
			ecdysone-phosphate phosphatase activity	0.0985533	0.161473	-0.213661	PXYLP1	GO_MolecularFunction_2017b
			aminopeptidase activity	0.0764506	0.161473	-0.213841	XPNPEP1	GO_MolecularFunction_2017b
			NMN phosphatase activity	0.0985533	0.161473	-0.25705	PXYLP1	GO_MolecularFunction_2017b
			ecdysteroid-phosphate phosphatase activity	0.0985533	0.161473	-0.266423	PXYLP1	GO_MolecularFunction_2017b
			protein tyrosine kinase inhibitor activity	0.179028	0.247886	-0.310282	LRTM1	GO_MolecularFunction_2017b
			sedoheptulose-bisphosphatase activity	0.0985533	0.161473	-0.326109	PXYLP1	GO_MolecularFunction_2017b
			3-deoxy-manno-octulosonate-8-phosphatase activity	0.0985533	0.161473	-0.338008	PXYLP1	GO_MolecularFunction_2017b
			6-phosophogluco-3-phosphogluco-starch phosphatase activity	0.0985533	0.161473	-0.343208	PXYLP1	GO_MolecularFunction_2017b
			[pyruvate kinase]-phosphatase activity	0.0985533	0.161473	-0.358395	PXYLP1	GO_MolecularFunction_2017b
			calcium-dependent protein kinase inhibitor activity	0.173318	0.243096	-0.358642	LRTM1	GO_MolecularFunction_2017b
			10-hydroxy-9-(phosphonooxy)octadecanoate phosphatase activity	0.0985533	0.161473	-0.37907	PXYLP1	GO_MolecularFunction_2017b
			glycerol-1-phosphatase activity	0.0985533	0.161473	-0.384027	PXYLP1	GO_MolecularFunction_2017b
			dipeptidyl-peptidase activity	0.0828196	0.161473	-0.390343	XPNPEP1	GO_MolecularFunction_2017b
			[isocitrate dehydrogenase (NADP+)] phosphatase activity	0.0985533	0.161473	-0.393332	PXYLP1	GO_MolecularFunction_2017b
			GPI anchor binding	0.1847	0.254109	-0.394203	SH3PXD2A	GO_MolecularFunction_2017b
			Rab guanyl-nucleotide exchange factor activity	0.158871	0.22726	-0.394759	RIN2	GO_MolecularFunction_2017b
			methionyl-initiator methionine tRNA binding	0.101668	0.161473	-0.407071	SSB	GO_MolecularFunction_2017b
			transcription factor activity, RNA polymerase II core promoter sequence-specific binding involved in preinitiation complex assembly	0.0668154	0.158595	-0.437867	LMX1B	GO_MolecularFunction_2017b
			transforming growth factor beta receptor binding	0.141206	0.206783	-0.442575	MIF	GO_MolecularFunction_2017b
			phosphatidylinositol phosphate binding	0.179028	0.247886	-0.454851	SH3PXD2A	GO_MolecularFunction_2017b
			phosphoglycerate phosphatase activity	0.0985533	0.161473	-0.455334	PXYLP1	GO_MolecularFunction_2017b
			base pairing with tRNA	0.101668	0.161473	-0.465457	SSB	GO_MolecularFunction_2017b
			ADP-phosphoglycerate phosphatase activity	0.0985533	0.161473	-0.468556	PXYLP1	GO_MolecularFunction_2017b
			3',5'-nucleotide bisphosphate phosphatase activity	0.0985533	0.161473	-0.488519	PXYLP1	GO_MolecularFunction_2017b
			alkylacetylglycerophosphatase activity	0.0985533	0.161473	-0.499445	PXYLP1	GO_MolecularFunction_2017b
			small GTPase binding	0.147135	0.213296	-0.503522	FGD2	GO_MolecularFunction_2017b
			Rac guanyl-nucleotide exchange factor activity	0.176178	0.246307	-0.51317	FGD2	GO_MolecularFunction_2017b
			pseudouridine 5'-phosphatase activity	0.0985533	0.161473	-0.513597	PXYLP1	GO_MolecularFunction_2017b
			fructose-1-phosphatase activity	0.0985533	0.161473	-0.533625	PXYLP1	GO_MolecularFunction_2017b
			phosphatidylinositol binding	0.16468	0.231732	-0.542414	SH3PXD2A	GO_MolecularFunction_2017b
			D,D-heptose 1,7-bisphosphate phosphatase activity	0.0985533	0.161473	-0.551117	PXYLP1	GO_MolecularFunction_2017b
			endoribonuclease activity	0.158871	0.22726	-0.558761	RNASE1	GO_MolecularFunction_2017b
			5-phytase activity	0.0985533	0.161473	-0.564518	PXYLP1	GO_MolecularFunction_2017b
			protein transmembrane transporter activity	0.161781	0.229899	-0.574251	TSNAX	GO_MolecularFunction_2017b
			thymidylate 5'-phosphatase activity	0.0985533	0.161473	-0.574315	PXYLP1	GO_MolecularFunction_2017b
			2-hydroxy-3-keto-5-methylthiopentenyl-1-phosphate phosphatase activity	0.0985533	0.161473	-0.581893	PXYLP1	GO_MolecularFunction_2017b
			Rho guanyl-nucleotide exchange factor activity	0.16468	0.231732	-0.584907	FGD2	GO_MolecularFunction_2017b
			endodeoxyribonuclease activity	0.153023	0.220353	-0.585138	RNASE1	GO_MolecularFunction_2017b
			tripeptide aminopeptidase activity	0.0668154	0.158595	-0.60714	XPNPEP1	GO_MolecularFunction_2017b
			[phosphorylase] phosphatase activity	0.0985533	0.161473	-0.614926	PXYLP1	GO_MolecularFunction_2017b
			serine-type aminopeptidase activity	0.0668154	0.158595	-0.65035	XPNPEP1	GO_MolecularFunction_2017b
			phosphatidylinositol-3,4,5-trisphosphate binding	0.117083	0.175017	-0.665933	ARAP1	GO_MolecularFunction_2017b
			histidinol-phosphatase activity	0.0985533	0.161473	-0.670301	PXYLP1	GO_MolecularFunction_2017b
			lipoprotein transporter activity	0.153023	0.220353	-0.672201	TSNAX	GO_MolecularFunction_2017b
			cysteine-type aminopeptidase activity	0.0668154	0.158595	-0.673044	XPNPEP1	GO_MolecularFunction_2017b
			phosphocholine phosphatase activity	0.0985533	0.161473	-0.704025	PXYLP1	GO_MolecularFunction_2017b
			protein transporter activity	0.144176	0.20971	-0.773729	TSNAX	GO_MolecularFunction_2017b
			membrane insertase activity	0.144176	0.20971	-0.790585	TSNAX	GO_MolecularFunction_2017b
			cholesterol binding	0.138227	0.203109	-0.799373	APOF	GO_MolecularFunction_2017b
			endonuclease activity	0.107865	0.163501	-0.862741	RNASE1	GO_MolecularFunction_2017b
			manganese ion binding	0.107865	0.163501	-1.09798	XPNPEP1	GO_MolecularFunction_2017b
