# Supplementary material for: RUNX1 and RUNX3 protect against YAP-mediated EMT, stem-ness and shorter survival outcomes in breast cancer
Source: Oncotarget. 2018 Feb 6;9(18):14175–92. doi: 10.18632/oncotarget.24419 (PMC5865662; doi:10.18632/oncotarget.24419)
Supplement: Supplementary file 4 [file oncotarget-09-14175-s004.xlsx]

## Sheet: Fig 5E
Gene	FC.BT549_(+)Dox-(-)Dox			Gene	FC.hs578t_(+)Dox-(-)Dox
PSG5	3.2221			FAT2	5.61247
ITGB2	2.91045			TNNT2	4.74377
IL1A	2.38925			COL17A1	4.46535
SNX10	2.10168			DSG3	2.65
OLR1	2.01819			ERBB3	2.48468
AMBCA12	1.88107			TGM2	1.97039
VSNL1	1.77894			PSG5	1.79
MAMDC2	1.76558			IL8	1.57
ABCA8	1.6313			NPNT	1.57
FAT2	1.13681			IL8	1.52
PDGFGRL	1.05412			MFAP5	1.39842
LAD1	1.03877			S100A8	1.26
IL8	1.02251
				STC2	-1.02
CLCA2	-1.1279			HES1	-1.1
S100A8	-1.17365			SLITRK6	-1.41
IL1B	-1.31913			FGFBP1	-1.42853
ARHGAP29	-1.45549			SULF2	-1.66753
IRF6	-2.10173			SERTAD4	-1.89633
CYP4F11	-3.73052			LAD1	-2.1027
LIMCH1	-3.98129			CKMT1B	-2.33
DSG3	-7.58188			ARHGAP29	-2.37
				ITGB2	-5.70586

## Sheet: Fig 5F
The list of the genes and the statistical significance of the change in expression after RUNX3 overexpression in Hs578T and BT549
Gene	t-test, p-value
WNT5A	0.217076
CTGF	0.00167582
ZBED2	0.00230941
SULF2	0.000528312
NEXN	0.00412219
ITGB2	0.0248646
LAD1	0.126915
SLITRK6	0.00149618
NT5E	0.00478915
DAPK1	0.430532
TGM2	2.77437e-06
CKMT1B	0.679843
FGF2	0.398196
ROR1	5.63325e-05
FGFBP1	0.820369
